# Supplementary material for: Mapping of Candidate Genes Involved in Bud Dormancy and Flowering Time in Sweet Cherry (Prunus avium)
Source: PLoS One. 2015 Nov 20;10(11):e0143250. doi: 10.1371/journal.pone.0143250 (PMC4654497; doi:10.1371/journal.pone.0143250)
Supplement: S1 File — (TXT) [file pone.0143250.s003.txt]

S1 Text. Sweet cherry �Regina� transcribed sequences of candidate genes listed in S1 Table. 

ABH1
>lcl|PRUAV006660 acc=PRUAV006660 len=1233 sp=PRUAV type= begin= end= strand= chr= def=[corrected by FrameD] 
cctctcttgctgaagcttnagttcccttcttcagttgctaccagtctctc
ttccatttgtctaaagaaatcgctctttttctctgtctctgtgagagaag
aagagaatatgagcagttggaagagtcttcttcttcgaattggcgagaaa
tctcccgactatggcacctcctccgaccccaaagaacacattgaaacttg
ctttggcgtgcttcgccgagaactggagcactctcccaacgaagtttcgc
aattccttctccagtgtgccgaacaattacctcacaaaacttctctttat
gggacagtgattggcttgttaaacttggagaatgaggaatttgttaggaa
agtagtggagaacactcaaagtaattttcaggatgccttagattctggaa
attgcaacaggattcgtcttttgatgaggttcctgactgttatgatgtgc
agtaaagttatccatcccagttctctggtggttgtctttgagacattatt
atcatcagctgcaacaacagttgatgaggagaaagggaatccatcctggc
aatcaagagctgacttttacataacatgtattttatcatgtctcccttgg
ggaggagcagaactcattgagcaagtacctgaggaaattgagagagtcat
ggtcggtgttgaagcttatttgagcataagaaagcgtgtttctgacaccg
ggttgtctgcatttgaggatgatgatgaggacatgagagaatctaatgat
aaggatttcttggaagatttgtggggccgaatacaagttttatctagcaa
tggatggaaacttgatagtgttccgagacctcacctttcatttgaagcac
agctagttgctggaaagtctcacgagtttggacccatcagctgtcctgac
caacctgatcncgccttcaacaatttctagtataacttatggtaaacaaa
agcatgatgcagagttaatctatcctcaaaggatacgaaggctgaatata
tttcctgcaagtaaaactgaggacctgcaacccatggatcgcttcattgt
ggaagagtatctactagatgtgtctttttttctaaaatggctgtcgaaag
gaatgcgcttcatacatggctggcctacctgtaccctttcgatacgagta
tcttatggcagagacaattttcnctcagttacttatgctaccgcaacccc
ctttnaggccaacatattacacgctagttatta

ARP4
>lcl|PRUAV010449 acc=PRUAV010449 len=1158 sp=PRUAV type= begin= end= strand= chr= def=[corrected by FrameD] 
aaaatccaaacccgttaaaccctctccctctctaccccgcgcccgctctc
gctctcgcagagccgagacccagaccaccatcttcttcttccctcactcg
tctctccctcaacttcaattanntgtacggaggcgatgaagtatcggcta
ttgttcttgacctcggctcccacacttgcaaagctggctacgccggcgag
gatgctcccaaggcagtcttcccatcagttgttggatcgattgatcaaat
ggaagttgaaactgaaacagaaaataattctggacctgctgtagatccaa
aaagtaattccaaatctcttgattctgacaaagccaagggaaaacgcaaa
ttatatgtgggatctcaagccttagggtaccgtcgggatcatatggaggt
gctgtcacccataaaggatggagttattgttgactgggaagctgtggagg
gtatatgggaccatgcttttagggaatgcctattggttgatcctaaagag
catccaatgctacttgcagagccatcttctaacactcaacaacagagaga
aaggacggcggagcttatgtttgaaaagtacaaagttcctgccttatttt
tggccaagaatgctgttctcacatcttttgcatcaggccgtgctacctcg
ttagtagttgatagtggtggaggatcaaccacagttgctccagttcatga
tggctacgttcttcaaaaggctgtggcatcttctcctattggaggagaat
ttcttactgattgtttgacaaaaagtttggaaagtaaaggaatgacgatt
aaacccagatattctttcaagagaaaggaaacgcgacctggagagtttca
ggtggtagatgttgattttccaaataccacagaaagctacaaactctatt
cccagagggtggttgctagtgatatcaaagaatgtgtgtgtagagcccct
gacactccatatgatgaaagcgcatactcaaacattccaacgacctcata
tgagcttcctgatggccagacaattgaaattggagcggatagattcaaga
ttcctgatattctatttaacccattccttggctcagacaattcctggtgt
tgagtaattttgcagagattgctcctcttcgtggtttgcctcaaatgtta
tcgagagc

BRI1
>lcl|PRUAV002156 acc=PRUAV002156 len=2919 sp=PRUAV type= begin= end= strand= chr= def=[corrected by FrameD] 
TCTCTCTCTCCCTCTATCTAAACCAGCAGGTATAGCTTCTGAGCTCTCTC
TAATGGCAGGCCTCAGAACCTAAAACCAAAACCTCTTCTTTTAGCACCTC
AAAAGTGAACTTACAAAATGAAACCCCACAAAGCTATTTCGCACCACCAC
TCTCACTTCTCCTTCCCCTTCCTTCTCCTTCTTCTTCACTTACTCTTTCT
CCAAGCCTTCTCTGCAACTCGCCCTGCATCCTCATCTTCTTCGTCTTCTG
CTTACAGAGACACCCAGAAGCTCCTCAACTTCAAATACTCTCTTCCAAAC
CCAACCCTTCTCCCCACCTGGCTCCCCAACCAAAACCCATGTACCTTTAA
TGGTATTTCCTGCAAGCAAACCGGGGTTTCCTCCATAGACCTCAGCGGCA
CCGCCTTAAACACCAATCTCACCCTTGTCTCCACTTTCTTGATGACACTT
GATTCCCTTGAATCTCTCACTCTAAAATTAACTTCTCTCTCAGGCTCCAT
CTCCTTCCCTTCTAAATCCAAGTGCAGCCCTCTCCTCACCACCATAGATC
TAGCTGAGAACTCCTTGTCAGGCCCAATATCCGATGTCTCCATCTTGGGT
GCTTGCTCTGCCTTGAAGTTTCTCAATCTCTCTTCAAACTCTCTTGATTT
CTCCACCAAGGACTCTACAGGGTTCAGGCTCAGCCTCCAGGTTCTTGATC
TTTCATACAACAAGATTTATGGCCCAAACGTGGTCCCTTGGATATTATCC
AACGGTTGTGGTGACTTGCAGCAACTGGTTTTGAAAGGGAACAAGATATC
AGGGGAGATGAGCAGTGTTTCTAGCTGCAAGAAATTGGAGCACTTGGACT
TGTCCTCCAACAATTTCTCTGTGTCAGTTCCTACTTTTGGTGATTGCTTG
GCTTTGGACCACCTTGACATCTCTGGAAATAAGTTTTCAGGCGACATTGG
GCGCGCTATATCTGCCTGCAACCACCTCACTTTCTTGAACCTCTCCGTCA
ACCACTTCTATGGTCAAGTTCCAGACATGCCCACAAAGAAGTTGAAGTTT
CTTTCACTTGCAGGAAATGGGGTTCAAGGTACATTTCCTATGAACTTATT
GGATACTTGTGCAGAGCTTGTGGAGCTCGATCTTTCGTCGAATAACCTTA
CCGGTACGGTTCCTGATGCATTGACCTCTTGTACTTTGTTGGAGTCCTTG
GACCTGTCCAGAAATAACTTTTCTGGTGAATTGCCTGATTCTCTGTCCAA
GCTTGCAACTTTGGAGCGTTTGGATCTCAATTCCAACAATTTGTCTGGGC

CAC1
>lcl|PRUAV000620 acc=PRUAV000620 len=1443 sp=PRUAV type= begin= end= strand= chr= def=[corrected by FrameD] 
gaattctctctcgcattggaagtatcggaagacaagcaaacgctttctaa
aaacccacataacctttggggtttctcagatttctcagaccaacacctct
tggatctcatcgcccactttccccacccctacaaatctaaccccattcgc
cttcagatcccattcccaaaaatttcacaccttttgccttcccccatttc
caattcttccgtctctgtggcaaacaagcttgctnagcttttctttgctt
tgcttcacataacgaacactccaatggcttccttcacagtcccgtgcccc
aaagcatgctctgcccccatggctcgccttggctctactgcccaaacttc
gcacccgcagcagcacctgctttcctttcacaactgtctcaatcgctgtc
ccattccctctctgcagatttctgggcttcagagccccatcaggaagcaa
tctgctgcctggaaggtgcaggcacagcttagtgaggtaactgagaaatc
gtcgaattctgcacccataaataacaccaagtctgaagatggatcactgg
aagggaaagatgagtctactgaaaagcgttccagcaatattccagatgca
tcatcaatatcagcattcatggctcaagtatcagacctggttaagttagt
ggattcaagagatattgtggagctccaaatgaagcaactagatttagagc
tagtgataagaaagaaagaagccttggagaagccagcaccacaagctcct
atggctccactaccagcacattatccttatgccatgctaccacctcaaca
agcggcagccccagcaacagctcctgctccagcaagccctccagcagcag
cagcacctgcattacccgcccctgcaaaggctagcacatcttctcaccct
ccactgaaatgtcccatggctggaaccttttaccgtagtcctgcacctgg
tgaaccatcttttgttaaggtaggggataaagttcagaaaggtcaagtca
tttgcatcattgaagccatgaagttgatgaatgaaattgaggctgatcaa
tctgggacagtaactgagatactggcagaagatgcaaaaccagtgagtgt
agacacgcctctttttgtcatcgtaccatgagcaacttggggaagaattt
tttgaaggattttggtgatagacactctttgaagatgttttattctcgaa
ggacactttttgatactatttatgttcccttgtaacttaaattttaataa
tgtttgtttcgattctggaaaaccctcgctattcacaatttttagagttt
taggacattgcatggttctcaaagatgacaggcaatgagccatctaaaaa
acaccaggtgaacccatgcaccatttgtcctttatgatgcttccagattt
taaaaaaaattggttaccggtttcgctagtgagttgacaggcc

CBP
>lcl|PRUAV016855 acc=PRUAV016855 len=653 sp=PRUAV type= begin= end= strand= chr= def=IPR012442:Protein of unknown function DUF1645;
AAATCCCAAACCCCCCAAAACTAGAGCTTGAGCTTTTCAGCTCAACAACT
CATGGAGATACAAGTGGCTCACCCAGTGCCCCCTGTGGACTTCAACTTCG
ACAGCAGCGCCTGCTCCTCCCCTTACATGACTGCTCCTTCAAGCCCCACT
CGATTTGGCAACTATTTCTTCAGCGCACCCACCAGCCCCACCCGGGCCTC
TTCCTTCTACAGCCACTTCAACGACTTCTCCGGCGAAAACGGTCCAAGAC
TTTCAGCCTCTTCGATCCCTTTCAAGTGGGAAGAGAAGCCCGGAATTCCC
AAGTCCAGAGCTACCATTAATGGTGATCATAGTCATCATCTTGAGGAGGA
TTTTGAGTTTGATTTTAGTGGGCAGTTGGAGAAGGCTTCCTTGCCGGCAG
ACGAGCTCTTCGACGGCGGCAAGATCAGGCCTCTGAAACCCCCTCCTCGC
TTACAAGTTGGGAGCAATGGAGCTGATGAGCCAGGTCCCTCCGGTTTTCT
CCGAGGTCACCGTCTCCAAGAGCGTCGAGACTTTCCCAAGGAAACGAAAT
TGGTACCAAGGAGTACTATCCCCGAGGCATCACCGAAAGACCATCAGGCT
CATGATGATCCTTTCGCTGCCGCTATGAATGAGACCCGTTTGCAGTGAGT
GAC

CBPb
>lcl|PRUAV006432 acc=PRUAV006432 len=791 sp=PRUAV type= begin= end= strand= chr= def=IPR012442:Protein of unknown function DUF1645;
ACAAAGAGAAGTGATCAGCACCAAAGAGGAAGAGACAGAACTCCTGCAGC
CTTGTCATCCTCTGTTTCGGGCCATAGAGCAACAAGGTCCCTATCTCCTT
TGAGGGTTTCGGAGTATCAATGGGAAGAAGAAGAAAAACAACAGCAACAG
CAGCAACAACAAAACAACAGACAGTTAGCTCCGAAAGCCATGTTTTCTCC
CTCTGCTGCTGCTTCAGCTTCAAAGGCTTCAAAGAAATGGAAACTGAAAG
ACTTTCTGCTGTTTCGAAGCGCATCAGAAGGAAGAGCAACAGATAAAGAT
CCATTCCGAAAGTACTCAAATCTGTTCAAGAAAAACGAAGATGTCAAGAA
CTCCAGCTTCAGGTCCATAGACAGCCCGGCGGCCACGAGCACAAGAAGAA
GAGGGCCAGTTTCAGCTCATGAGTTGCATTACACTATGAACAAAGCAGTG
TCTAATGATATGAAGAAGAAGACCTTCTTGCCTTACAAGCAGGGCATTTT
GGGTCGATTGGCCTTCAATCCTGCTGTCAGTGCACTTGCCAATGGCTTTG
GGTCTCTTTCACGGTCCTGAATCTGCCATAGAATTTGATTAATTTTTGAG
AAAATCTGCTGTTTTTCATCAAATTTTTTCTGCTGTAAAGTTGCCTATTT
ATTTGTTTTTAGCTAGTGTAGAATACATACGTAAGAGGATTGTGGTTGAT
GGTTTGCAGTTAAAAACACAAAAATCAGGCATGATTATTGCCCCCATTAC
TGCATACACATTTCTTTCTTTCTTTCTTTGTTTTATATTCT

CBPc
>lcl|PRUAV000501 acc=PRUAV000501 len=3317 sp=PRUAV type= begin= end= strand= chr= def=[corrected by FrameD] 
AAAACAACAAAAAGGTCACCCACTTGAGACCAAAGAAAACCAAAGCTAGG
AACCACCAAGGAATCTCTGTTTCTTTGGGTTCCAAGAATTCCTTTCCTTT
CCTTTCCAATGAAATTTTCCATCAAAAACAAGACATGGGACAAAGAGGAA
ATTGCTTATCTTTGTGAGCTTTGAATTCTCCCTTGGATTGTCACCTCCCT
ATTGTCTTTGCTTGTGGTTTTCCTTTGAATATGGTCCAAAGAAAGGTACC
AAGCAAGCTTGGAATCCAAGCTGATCATGTTAAATTCGAGAAGCGGTTGG
CGAACCTGAAAACATCTTCTCAGTTCCAGGATGGCAAACACAGGGGAGCT
GATTTGAAGAAAAAAATGAAGAAATCTAGATCAATCAAGCTTTCAGATAT
TGAGAGCTTGAGATCATCACCTTTGAGAAAGAACATATCCCAGCCAGGAA
AGCCACCACCACCAGCTCTCAATGTTCCAAACACTGCAGCTTTTCCTCAG
AAGCAGCCCATGAACAAAACAACTTATGGCTCACCAAACTATATGAAGCC
CACCAGCTGTTCTGATGCAAGGAAGGAGCAATCCCAGGTTAGTGTTCGAA
ATTCTCCGACTATATTTTCGGATAGTAAGAACGAGCACCGAAGAAATTCG
AGCAGTTCAAAGCTTAGCTCTGCTTCTAATCATAAACCAGAAAGAACTTC
AACAAGGACGTCTAGTTTGAAGCTGGTGAGAACATTAATAAAGTCCCCCA
GTTTTAAGCCAGCAAGAGGTTCAGCCAAAAAATCTTCCAGGGTTGCTCTT
TGTGCAGATATGAATGTTCAGAGAGCAACTTGTTCTTCAACACTTAAGGA
TACAAAGTTTCCTGATTATCTGGTGATTAATCCTGGGGGAACTGAAGCTG
AGGGGACTTCAGTCATGAAGGTTTGCCCATACACTTACTGTTCTCTCAAT
GGTCATCATCATTCACCTGTGCCTCCATTGAAGTGTTTCTTGTCTGCAAA
AAGACGTTCGTTGAAGACCCAGAAGATGATGAAGCTGCAAGCTCTAAGTC
CACGTGGAGCGAAGCAATCTAATGATGGAGTAAAAGAAATTGATTTGCAG
AGGATGTTGTTTGATGACAATGACAAAAATGCTGATCCTATGAAACATGA
AGATTTCTTTGTTGAAATCTATGCTACACGCAAGGAAGACGATGCTGAGG
AAATTGGAAGGGAAGCTGGAGCTGATCTTGTAGGAGAACAAGATGATTCC
AATGGTGAACCAAATGATGCAAGTGGTGAAGCAGCAGAAGAAAATAATGC
GAACACCCTAGTTGAGGAGAATCTGTCGGATAGATCACCGCAGTCTGAGA
GTGACTCTGAGGCAGAAAGCTTTGAAGGCTTTGCTGAAGAAGACCAAAAA
GAAGATATAGATGAATACTACAAAGCTCTGTTGGATCAAGAAGAAGCTAC
CATGGGAAGCAGTTCGAATGAGAGCGACTTTGAAGAACTTTCAAGCATCG
AAGTGCATTATGCCAGTTCCACAACTACTGACATGGAGTGGGAGGAAGGG
CGATTGTCCACTGGAGTGCTTGATGATTATGAGTCTGGTCCAAATGCTGG
GTTTTCATCAATAATTCGAGATGCTGATATGCATGAAGAACCTCTGATCA
AGTCTGATGCAATTTCTGGTAACTGCATTGATGTGATAGAGGATTATTAT
GAAGTACTGCAAGGACTTTTGGAAGAGAAAAACCAGTCTTTTGAGAGACA
ACTCAACGATGGTGGCGGCAGTGAACGGGATGACACTAAACAGAATTTTG
AGATTCAAGAATCTGAACAAGGGTATGACAGATTGAGTTATGACCAACTT
TCTTACAGCGATGATGCATTCGAAGAAGACAGTGACCTATCAGAGACAGA
TTGCAGAGAGTTATCTTCATCTTCAGCAGAGGAGTCGATTGAGCAGCTAA
CAGAAACTGGTGTGGAAATTCAAGAGCAGAGTGGAGTTAAAGCAGAGGAT
CATGACATCAATTCTTGCCTTGGAGATGTTGAAAGCAACTGCACCAGTGT
GGAGACAGATGAAACTTCAGGTAGCCAACCCAAAAATACATTTCAAGATG
ATGAAATAAGTACATTGACAGGAGACCAAGTTTTTAATGCCTCTAAGAAT
ATGAGGGAAACAGATAAGGCTGAAACAATTGAAGGATGCACCGGGAGCCT
GGATAAAGAGAATTCGGAAACAGATCAAAATGTTGCAACCAGTGACGCTG
TCTTGTCACAGGAACTCACTGCAATGGTTGCTGGGAATCAAATGGAAGAG
ACAGAGCAAGCTGATGACTCCAAATCATCAGAACAAATCCAGCTTTCTGA
TGAAGATGCTTTCAAGATTGAAGATCATGAAAACTGCAAGAAGACTGAAC
CCTTCCAGCTTAATGATAGTGCTGAAGTTGGCAACCAGTCTGGAGGGAAG
TACAAGAAGCCAAAAATTTCAACTTCCATTGAATCTGAGGATCAGGGTGA
TTTAAGGCTGAACAACAGATCAGGTCCCTCAGAAAACAGCACAGGAGAAC
CTCACGATATGGAAGTGGAAAACAATTCAGAGCCAGATGCAACAGAAACT
TTCATGGCCAATAATGGTATTAGCCCTGGGCTGAAGAGAAAATTTTCCCA
TGGAGAAAGCAATTCCAACCAAGAACTTCCTGACACCTGCAACTACCGAA
GAGGAAGCAAATTCAAGAGACTTAGCGTGGAGGAGGAACAAAGGAAGTAC
AATCCAAGAGAACCAAATTATCTGCCTGTGGTTCCTGATCCTGAAGCAGA
AAAGGTTGACCTCAGGCATCAGATGATGGACGAAAAGAAAAATGCAGAGG
AGTGGATGCTTGACTTTGCACTCCAACAGGCTGTAACAAAACTTGCTCCA
GCGAGGAAGAAGAAAGTGGCATTGCTTGTTGAAGCTTTCGAAGCGGTCAT
GCCAGTGCCCAAATGTGAAACAAGTCGCAGGCATACTTCAGCAGCCTTCA
ATCAGGCAAGGCCTATGCAAGCTTGTAGCTGATGGCAGTTACTGAGGTTA
AAAGACTGCAATATATGCATAATAAGTCACTGAATTAGGAGGTATCTATA
CAGCCGGCAACACAAGAGAAACTACGGGACCAGCAGAACAACTGACCATT
TCTCGGCTCCAGTCTGGATTTCTGGAGAGGAAGGAAGCAGCTTCTTGCAG
TGATGATTTGAATGGGGTTAAACTGTGGACACAGTAATGTTGTTCTCCTA
AGCTCAGTGGATGTACTACTAATGTACCTTCGTTAGCTAATATTTGTAAT
GACTAGTTTTAATACGT

CBPd
>lcl|PRUAV002776 acc=PRUAV002776 len=1588 sp=PRUAV type= begin= end= strand= chr= def=[corrected by FrameD] 
attgagttgtcatttcaaaagcaataccggaccggtgtaagataaattag
agtagcatttttaccatcacttatgcactaattaatttgtaataattttt
ctgccaaaattaatatttttttggttatgtgtaatcaattaaggataata
ttttccttgtctcctaccaatgaatctccacttgagacttcatttctgag
agagttgaagtgttgaaaacttgaagccaaccaccaaaaaaccggtgacc
ttgcaccctactcttcaacagacggtgcaaggcccctccctcttctctct
caccttatcttatcttttactgtgattgccgacgaaagaaaatcgtagct
tcgctgctacagagtctcttgggaaaccacttttgagtctgtgttttgat
ttttattgctctttattccgtctgtctctttctgattgaaacttttatcc
accatttcacatgcttttgtttctctttttttcatcacgctgttaaactc
tcttctctctttctctttttcttcctcatttctgatttcaattctcagac
tctgtttgatctcaatctcacttgggtatttcttattttgctattttctt
aaatctcaagtcttttcttatttatttttgtttttacaatactgggttac
tttgatttcaacttatctttcatttttcatttctgggcaatctgagatct
cagtttttgtcactgggttgtgctgatttcgatccaatttgcttactttc
cctcgaatttcaattcgaaggcaatgtcacaaggctatgcgatcgagctc
tacttcgatccagccctcgaaaaccaggtcttgaaggcttggaatgtgct
cgctcgccgtcagattagtacccaactcattgaaatcgaatcacgccccc
acatcaccctcttctccagccctttcattgaacccgcgaagctcgaaaac
gtaatcaaagccttcgcttcgaagcaagaacctttggcgttgtctttctc
ctcaattgggagccttccacatgacaacaatgtcctgtttctgtcaccaa
ctccttcagtttcgttgcttcagtttcagtcccaattgtgcgaggcagtg
aagagagaaggcgttgaaattggggaggagtatcgcacagattcttgggt
tccttattgtgctgttgctcaagaagtgccaaaaactcggatggcggaag
cgtttgcngtgttacgggacttgaagttgccggttgctgggtatgccatg
gatattgggttggtggagttttcgcctgttcgtgagttgttctcatttgt
gctaggtaacacagtggaagcatgaggtttcagagccattctgtgttaat
ctaaaatttaattgttgtttaatgaatatgttaccctttgatgttagtgt
agattactgtctatggtgctacttatagcttagttacagaatttgcattt
gatgttctgacatttttcatttttatcttccctttagattgataatgttg
ttttgttcatgttgatgtattattttgaaattacttttactcttccatcc
tattctgttggttttaatgtttagtcaatatcagagta

CBPe
>lcl|PRUAV024877 acc=PRUAV024877 len=544 sp=PRUAV type= begin= end= strand= chr= def=IPR012416:Calmodulin binding protein-like;
AAGGAGCCGTAGGTTCAGGCTAGGAGCAAGAGTTTTAGATAAATTTGATG
GAACTAGAATAAAAGAAGCAAAGACAGAATCATTTATTGTCAGGGATCAC
CGTGGAGAATTGTACAAGAAACACCACCCACCATCTCTTCTTGATGAAGT
GTGGAGACTAGAAAAGATTGGCAAGGACGGAGCTTTCCATAAGCGTTTGA
GTCGGGAAAACATCAACACTGTGAAGGATTTTCTCACCCTACTCTTCATA
GACTCTTCAAGGCTTCGGAATATCCTTGGCACAGGTATGTCTGCTAAGAT
GTGGGAAGTCACAGTCGAGCATGCGCAGACATGTATACTTGATAAGAGGA
TGTACTTGTACTGCCCTCCCAGTTCACAGCAGAGAACCGGTGTGGTCTTC
AACATTGTGGGGGCAAGTGATGTGACTACTTTTGGAATGTGAATACGTTC
CTATTAGCAAGCTGTCTGAAGCACAAAAGGCAATCCACCTATCACCTCTA
GTTTACTTTATGTTATTTTTTTTTATAATTCCCTATTTTATTTT

CBPf
>lcl|PRUAV004837 acc=PRUAV004837 len=1962 sp=PRUAV type= begin= end= strand= chr= def=[corrected by FrameD] 
AGACTATTATACATCGTTGTTTGAGCAAGGCCAGACTGGAACTCATGATT
CAGATATCAGTTTGACTGTTGCACAAAAGCAAAAGTTTACAATTCGGGAA
ATATCTCCAGAATGGGGTTATGCCACTGAGGCTACTAAGGTCATCATTGT
TGGATCTTTTCTGTGTGATCCATCAGAATCTGCATGGAGTTGTATGTTTG
GTGACGTTGAAGTCCCTGCTCAGATCATTCAGGACGGTGTACTCCGTTGT
GAAGCTCCTCCTCATCTTTTTGGGAAAGTGACTATCTGCATTACTTCAAG
CAACCGGGTGTCCTGCAGTGAAGTCAGGGAGTTTGAGTATCGAGTTAAGA
GCAGTAGTGGTACTAATCACTCGCCTCCACCAGAAACTACCAAGAGTGCT
GAAGAGCTGTTATTACTTGTCAGATTCGTTCAAACGCTCTTGTCTGATTC
ATCAATGCAGAACAGAGATGGTGTTGAACCTGAGACCCTGAGGAGATTGA
AAGCCGACGATGATTCATGGGGTAGTATCATTGAGGCTTTATTACTCGGC
AGTGGAAGTGCATCTAGTAACATATATTGGCTTTTGGAAGAGCTTTTGAA
AGACAAGTTGCAGCAATGGCTTTCTTCCAGATCCCATGGACTTGACCAGA
CAGGTTGTTCCTTGTCCAAGAAAGAGCAAGGGATAATACACATGGTTGCT
GGTTTGGGCTTTGAGTGGGCCTTAAACTCAATACTAAGTTGTGGAGTCAA
TATTAATTTCCGTGACATAAATGGATGGACTGCTCTGCATTGGGCAGCTC
GTTTTGGAAGGGAAAAGATGGTTGCTGTACTTGTAGCTTCCGGTGCATCA
GCTGGAGCAGTGACAGATCCCAACTCCCAAGATCCAATTGGCAAAACTCC
GGCATCTATTGCAGCCATCAGTGGGCATAAGGGACTTGCAGGCTATCTTT
CAGAGGTCTCATTAACTAGCCATCTGTCATCCCTTACACTGGAAGAAAGT
GAGCTTTCTAAAGGCTCTGCTGAGGTTGAAGCAGAAATAACTGTAAACAG
CATCTCAAATAGAAGCCTTCAGGGCAATGAGGATCAGGCCTCACTTAAAA
ACACCTTGGCCGCTGTCCGGAATGCAGCTCAGGCTGCGGCACGCATACAA
TCTGCTTTCCGAGCACATTCTTTCAGAAAACGACAACAGAAAGAAGCTGG
TATCAGTATAGATGATTATGGTATCAGTTCCGATGACATTCAAGGGCTTT
CAGCGATGTCAAAGCTAGCCTTTCGTAACCCACGTGATTACAATTCAGCT
GCAGTATCTATTCAGAAGAAATATCGAGGCTGGAAAAGTCGCAAGGATTT
CCTGGCTTTGCGCCAGAAAGTTGTAAAGATACAGGCGCATGTGAGAGGGT
ATCAGGTCAGGAAGCACTACAAGGTAATTTGCTGGGCTGTTGGAATCCTG
GACAAAGTTGTTCTAAGATGGCGAAGGAAAGGAGTTGGTTTGCGTGGTTT
TCGGCATGAAACACAGTCCAGTGAAGAAAGGGAAGATGAAGATATTCTCA
AGGTGTTCCGCAAACAGAAAGTGGATGGAGCCATTGACGAGGCTGTCTCG
CGGGTGCTGTCCATGGTTGAGTCTCCAGAGGCACGCCAGCAGTATCATCG
CATGCTGGAGAGGTACCATCAAGCTAAGGCTGAACTAGGTGGCACTAGTG
GTGAAGCAGACGTACCGAATTCCCTTGATGATACCTTCAATATAGAAGAC
ATTGATATGTATCAGTTTCCCTAGAAGCAAACATCTAATTTTTTTAACTA
TGTTGCTCTTTGGTTTACCTAAATTTCACTAATCACATAGTAGATGTACG
TTGTTAGTATGGGTTTCGGTCTGTACATAATGATCTTGGTTCATGATGTA
AAGAGATGTTGATTGATGAGTTTTCATATATATTATATCGTTGCTTGTTA
ATGACTTAAACC

CLF
>lcl|PRUAV022733 acc=PRUAV022733 len=609 sp=PRUAV type= begin= end= strand= chr= def=[corrected by FrameD] 
ttgggtttcacatctctcattacagctgtttaatagcaaggaacctttta
aatggtatgaaaaattgttgggaggtttttcagtatatgaattactcaga
gagtaagatgtccagccaagaaggtgatgctgcaaattcccttgttgaag
gacattccaagggtaataatgaagcaagaagaagatcaagatttttacgt
agaaggggtagagttcgtcgcttgaagtatacttggaaatctgctgctta
ccattcaatcaggaaacgaattactgagagaaaagatcagccttgcaggc
agtataatccatgtacttgccaaacagcttgtggaaagcagtgttcttgt
ctacaaaatgggacttgttgcgagaagtactgtgggtgtcctaagacttg
caagaatagatttaggggctgtcattgtgcgaaaagtcagtgccggagtc
gtcagtgcccctgctttgctgcagacagggaatgtgatccagatgtttgt
aggaattgctgggtcagttgcggtgatnngggtcccttggggttccaaac
caaaggaggtgacaattatgagtgtagaaatatgaagctgcttctgaaac
aacaacaga

>lcl|PRUAV072866 acc=PRUAV072866 len=363 sp=PRUAV type= begin= end= strand= chr= def=[corrected by FrameD] 
aagagatatganaacaccatcaaacgtcttatacaggcaagatatgatac
tctcgtaaaggaagaggaggctgtggggggttgtaaaactatggataatg
aagacatttcacaaaatgggaattattttcttgataaagatctagatgct
gctctggattcatttgacaacctattttgtcgtcgatgccttgtgtttga
ttgcagattacatggatgttcacaggatcttgtctttcctgctgagaaac
aacctccttggagctctccagataccgaaaatgcatcatgtggtccaaat
tgctatcgatcagtactgaaatctgaaagaattgctagagtgagctctgt
tgatgttagaaag

>lcl|PRUAV034373 acc=PRUAV034373 len=606 sp=PRUAV type= begin= end= strand= chr= def=[corrected by FrameD] 
atgcaaagataatgaagacactagttcttcttcacaaaagaatctgaaat
cttctaccagtggagggtttaggaggaaggaatcacctactaagggcaga
cacaaagtagttcaggttgatgttcttgatggttcatcagatgagataat
cgctgatccacctggcactagtagtgatgacaatttgaggaaagaagagt
gtgtggatgaaaacatctataaacaagaattaagtgatgataaaacatgg
aaaactattagnaaaaaggccttttacgataaaggcatagagatttttgg
caggaacagctgtttaatagcaaggaaccttttaaatggtatgaaaaatt
gttgggaggtttttcagtatatgaattactcagagagtaagatgtccagc
caagaaggtgatgctgcaaattcccttgttgaaggacattccaagggtaa
taatgaagcaagaagaagatcaagatttttacgtagaaggggtagagttc
gtcgcttgaagtatacttggaaatctgctgcttaccattcaatcaaggaa
nacgaattactgaagagaaaagatcagccttgcaggcagtataatccatg
tacttg

COL2
>lcl|PRUAV007294 acc=PRUAV007294 len=1152 sp=PRUAV type= begin= end= strand= chr= def=IPR010402:CCT domain;
TGCACTGCCTGTGACGCAGACATCCACTCTGCCAATCCGTTGGCGAGGCG
CCACCAACGTGTCCCAATTCTGCCCATCTCCGGTTGCCTGTACGGACCAC
AGGCAACCGACTCAGGCGGGATAGTGGTGGGGTCCGCTGCAGCGGAGACA
GAAGATGGGTTCTTGAGCCAGGAAGGAGATGAAACCATTGATGAGGAAGA
TGAGGATGAGGCAGCATCATGGTTGTTGCTCAATCCTGTGAAAAACAATA
ACAACAACTGTAACAATAACAATAATCAGAGTAATGGGTTCTTCTTTGGA
GTGGAGGTTGATGAGTATTTGGATCTTGTGGAGTACAACTCATCATGTGG
TGATCAGAACCAGTTCACTGATCATCATCAGCATAACCAGCAGCAAGAGC
AGCAGCAGCAACATTATGGTGTGCCTGTGCCACACAAGAACTATGGAGGT
GATAGTGTTGTGCCAGTTCAGATGCAGAAGCAAAGCTTTCATCAGTTGGG
TTTGGAGTATGAGTCTTCAAAAGCTGCCTACAGTTACAATGGTTCTCTTA
GTAACACTGTCTCTGTTTCATCCATGGATGTTGGTGTTGTGCCAGACTCA
ACAATGAGTGATATCTCAATCTCACACCCAAGAACTCCTAAAGGGACAAT
TGACCTTTTCAGTGGACCTCCCATTCAGATGCCATTCCAACTAAGTCCAC
TGGACAGGGAGGCCAGGGTCCTAAGATACAGAGAGAAGAAGAAGACAAGA
AAGTTTGAGAAAACAATTAGGTATGCCTCAAGGAAGGCCTATGCAGAGAC
CAGACCCCGGATCAAGGGCCGGTTTGCAAAGAGAACAGAAATGGAAGTTG
AAGTGGACCAGATGTTCTCCACAACACTGATGGCAGAAAATGGATATGGC
ATTGTTCCATCATTCTAATTACAGCAGAAGAAAAGAGGACCCTCTTCAGA
TAACAATTGTACTGGCTCTTAGTTATAATTAAAGATCTGCTACTGATCCT
TACTGTATCTTTCCCACTTATATATAATTGGTTTAAGGTAATGACATGTA
TGGCTGGTAATTCTGTATACTGTCCTCTTCTTGCCATTGCTATGCTGTAA
ATGCATTTGCTATTCCTTTTTAACTTATTAAATTATTTGTAACTTTTAAA
CT

>lcl|PRUAV017210 acc=PRUAV017210 len=1382 sp=PRUAV type= begin= end= strand= chr= def=[corrected by FrameD] 
tgaacacacacccttatttttcttcttctctcctctctctctctctctct
catttgttttgtttctcctccataattttatttctttttatttttatttt
tattataaattcaaacagccctccacagcctcctccactcaaacacacac
aaaaacacaaggctccttctcctcctcattatcaaccaataaaaaaaaaa
atacaaactctctctacctctctctacctctctgtcactacccacaccat
ttcattccccaccgtctttctctccatttaatccccccacaccctnncaa
atcacctcaccacctttcaaacccacaacccaaatcctccagctctctag
ccttctccaccatgaaagccagggtttgcgagctctgcgaccaagaagct
tcgctctactgcccctccgattccgccttcctctgctcccgctgcgacgc
taaggtccactcggccaacttcctcgtcgctcgccacatccgccaatcta
tctgctacaattgtaaaggtcttgccggaagtcggaatctacagtcactc
tgctcgtcatgctcgccggataatttttctggtcatggcaacggcgacgg
ggacacnccagtcctcatcctcggcctgttccgcctgcgtctccagcact
gattcctttggcggaactgcggcgacgaaggctgggttcgataaccggaa
atctgagagctccgtaactcaggtttccggcaagttgtcgaatattccgg
cgagattctccggcgcaaagaggaagtacgtacagagggcgcgagcgcga
acttcgacgagcgtggatgcaaaagcgaagggtagtttcgtaaattggtg
cagtaagctggggctgaatggtaattattccgcggcgttggtgtcgacgg
cgtcgaatgcgttgggattttgcttggggcggttggcgggcgtgccccct
gagagtgtgcctggcggcgtcgttttggttcggattgagattctgtgggg
acaggtcagtttacacgcgtcagaatctgagacggattgaggagttgtcg
ggagtgccggctaagctgatcctggccgttgaagcgaagctcgggcggga
gctgagaattaggcgcgcacggcgtgatgatctagaggaggggtgggccg
agtgttgagggtcagtgtgcaatgaatctcgcacgtgcgcgtgcaatgta
ggagtgtgaactgaagtgattttagtgattaattagtcaacaacagaaga
ttagggttcaactgagaagaaaaaaaacttatttaactttgtaagttttc
ggtttttagtttttgttttcgggtatttatttttttaattttatttcgct
aaagttntggtccatggataggttaaaacttt

COP1
>lcl|PRUAV007932 acc=PRUAV007932 len=1402 sp=PRUAV type= begin= end= strand= chr= def=[corrected by FrameD] 
aaaagtgcgtcccctgtggagcattttcgtcaggcattgcaacagggatg
tgaagtgtccatcaaggagctagacaccctgttgacactcctggcggaga
agaagaggaaaatggaacaagaagaggcggagagaaatatgcaaatactg
ctcgacttcttgaattgcctaaggaagcaaaaagttgaagagcttaatga
ggtgcaaacccatcttcaatttattaaagaggacataggtgccgtagaga
gacgcagaatggacttgtaccgtgcgagggacagatactccgtcaagctg
cggatgcttggaggggatgattctatttctggtgcaagaaagtcatggcc
ttcctccatagataacaacaccagttctctcagtgggcgagcagggatgt
cttcatggaatcttcaatctaagaaacttgatggctggggacttcagaaa
aaggatgctttaagtgcatcagactcccagtatatgactcaatctggtct
agctgtagccagaaagaagcgggtccatgcacagtttgatgaactacaag
agtgttacctgcaaaagcgacgccagatggcgaaccaaccatatacccag
caagaacgggacaaaaatgtgatacaaagagaaggttacactacaggcct
tgcagattttcaatcagtgctcactacgttaacgcggtatagtcggatga
gggtcattgctgaacttaggcatggggatctatttcacccagctaatata
gtatcaagcattgaatttgaccgtgattatgaattgttcgctactgctgg
ggtttcacggtgcataaaagttttcgacttctcctcagttgtgaatgatc
cagctgatgtgcattgtcctgttgtggagatgcctacacgttcaaagctt
agttgcttgagctggaacaagtttacgaaaaaccatatagctagtactga
ttatgagggaatagtaacagtttgggatgtaaatactcggcaaagtgtca
tggagtatgaagagcatgaaaaacgtgcttggagtgttgatttttcatgc
acagagcccactaggcttgtatctggtagtgatgattgtaaggtaaaagt
ttggtgcacaaggcaggaaactagtgttcttgacattgacatgaaagcga
acatttgttgtgttaagtataatcctggatcaagcaactgcattgcggtt
ggttcagcagaccatcacatccactattatgatttaagaaatccaagcca
accactccatgtgttcaccgggcacaagaaagctgtttcttatgtaaaaa
tcctagtcnnaaactatgagcttgcctctgcatccactgatagcacactg
cggttatggaatgtgaaggaaatnttccagttcgtacgttaagtcacaca
at

CRP
>lcl|PRUAV011448 acc=PRUAV011448 len=1526 sp=PRUAV type= begin= end= strand= chr= def=
AACGAAATGTGAATGTCGAGGATGCCTTTCATTATTTTATGGCAAAGAGA
GAAAACTCTTTGCTGCTGGTGCTCATAAAGGCCCTCCTGTTGAAAAATGG
GATGATGGATATCAGATAGCTCAAAAAGTAATTACAGAACTGATGGACTG
CATTCGGCAGACTGGTGGTGCTGCTCAAAGAAGGGGACCCCCTCTTTGGT
GTCTTCTGCTGTTTCTGCTATTGTGGGTAATGTAGGACAAATTATAGCAA
AACTTTCTGATTTTAGAGCAGGGGGTAGCTATTCAAGTTTTCCAGCTGCC
ACTGATTCCCTGAACTGTGCAAGGCGTATTTTGCGCATCCATATAAGTTG
CCTATGCCTCCTTAAGGAAGCTCTTGGAGAGCGCCAAACCCGTGTATTTG
AGGTAGCTCTTGCGACAGAAGCTTGTTCTGCTCTTGCTGGGGTTTTTTCT
CCTGGAAAGGCATCTCGAAATCAATATCAGTCATCTCCTGAATCCCATGA
TTCCAACACTAATGCTTCTAATGATATTTTGAACAGTTCTACAAAAATTG
GTCTTGGGAGAACAACAAAAGTTGCAGCTGCAGTTTCTGCGCTAATTATC
GGGGCAGTTGCTCAGGGGGTTACTAGCTTGGAGAGATTGGTGACTGTATT
CAAGTTAAAGGAAAGGTTGGATATAATTCAGTTTGTAAGGAGTAGTAGAT
CCAACTCTAATGGTAATGCTCGGTCTTCTGGGGCATTTAAGGGGGATATC
TCGCTTGAAGTTTATGTGCATTGGTTTAGACTGCTTGTCGGAAACTGCAG
AACTGTTTCTGATGGATTGGTTGTGGAACTCTTGGGTGAACCCACTGTGA
TAGCTCTTTCGAGGATGCAGCGTATGCTGCCCCTTGGTTTGGTCTTTCCA
CCGGCCTATTCAATATTTGCTTTTGTTGTATGGCGGCCATTCCTTCTTAA
CACTAGCATTGCAGCCCGGGAGGATTTTTAATCAATTATATCAATCTTTA
ACAACAGCTATAGGTGATGCTGTAAAGCACTCGTCCTTTTCGTGTATGTG
TGTTTGAGAGATAGTCTAGGGTTTCTATGATCTCGTAGCTGCAGATGGCA
GTGATGCTGAATTTGCAGCCATACTAGAGTTGAATGGTTCAGACATGCTT
TTAAAATCCAAGGCTTTTGTTCCGTTGCGTGCAAGGCTGTTTCTAAATGC
TATCATGGATTGTAAGATGCCCCAGTCTTTATTTATGCAGAGTGAAGGAA
ATCAGGTTTCTGGACATGGCGAATCGAAGGTTCAATATGCAGAACGTGAA
ACAAAGCTTGTAGATAAGCTTGTACATATCTTAGATACCCTGCAACCTGA
CTAAAATTTCATTGGCAGTGGGTAGAGCTCAGGCTCCTCTTGAACGAACA
AGCACTCATTGAAAAGCTTGAGACTCAGGATATGTCCTTAGTGGATGCCA
TTCGTTCGTCCTCCCCTAGTCCTGAAAGGCTGCTGCCTCTGAGAATGAGA
ATATTTCATTGAATCATCCTTACGAG

>lcl|PRUAV078949 acc=PRUAV078949 len=326 sp=PRUAV type= begin= end= strand= chr= def=
CGAGAAATAATTCTCATTCTACTTCACACAACAGAGATCGTTCGCCACAA
ACGGTTTATGCTGGGTCAGTTCCACAAAGGAGTGATCCAGCATCAGCAGT
CCTTGACGGTGAGGAGCCTTCCCTACATTTCAAGTGGTGGTATGTGGTGC
GGCTCTTGCAATGGCATCATGCCGAGGGGCTGCTTCTTCCTACTCTTATT
ATTGAGTGGGTTCTTAGTCAACTGCAGGAGAAAGAATTGCTTGAGATTAT
GCAGTTGCTCTTGCCTATTGTATATGGTGTTCTGGAAACTGTTGTTTTAT
CTCAAACATATGTGCGCAATCTTGTT

DAM5
>lcl|PRUAV009602 acc=PRUAV009602 len=1150 sp=PRUAV type= begin= end= strand= chr= def=IPR002100:Transcription factor, MADS-box; IPR002487:Transcription factor, K-box;
AGCAGCAGCCATTTCTCTCTCTCATTTCGAACGCAGACCCCGAAACTCAC
CAACGAAGGTAAACTTTAAACAAAGAGAGGAAAACCCAGAATTTAATTCA
TTAGGGTTCTTCTCCTCTTCTCCTCTTCTTCTTCTTTGTGTTTTGGTTGG
TGGGTTTTTCTGGGTTTTGTTCACTTAGATCTGGGAACCATTAAAAGTTT
AAAATTGAGAAGAAACCCAGAAAATATTCTATAGTTTTTGAGTGTATGTA
AAAAGTGGTTGGTTTGAATTTTTTTGAAGATGATGAGGAATAAGATCAAG
ATCAAGAAGATTGACTACTTGCCTGCAAGGCAGGTGACCTTCTCAAAAAG
GAGAAGAGGGCTCTTCAAGAAAGCTGCAGAGCTATCTGTTCTGTGTGAAT
CTGAGGTGGCAGTTGTCATCTTTTCTGCTACTGGCAAGCTTTTCGATTAT
TCAAGTTCAAGTACCAAGGATGTTATTGAAAAATACAACGTGCACATGAA
TGGTGTCGAAAAATTGAATGATCAAGAGATTGAACTGCAGCTGGAGCATG
AAAACCACATCAAACTGAGTAAGGAACTCGAGGAGAAGAGCCGCCAGCTG
AGGCAGATGAAAGGTGATGATCTTGAAGGGCTGAATCTGGATGAGTTGCT
GAAGTTGGAACAACTGGTGGAAGCAAGCCTTGGCCGTGTCATGGAAACTA
AGGAAGAGCTGATTAAGAGTGAGATTATGGCACTTGAAAGAAAGGGAGCT
GAGCTAGTTGAAGCCAACAACCAGCTAAGGCAGACGATGGTGATGTTATC
TGCAGGAAATACTGGACCTGCGCTTATGGATCCGGAGAGGTTGAACAATA
ATATTGAAGGTGGAGGAGAAGAAGAAGGCATGTCAGCTGAATCTGCTATC
TCCACCACCTGCAACAGTGCTGTCAGTCTCTCTCTTGAAGATGACTCCTC
CGATGAGGTCACTTTATCCCTCAAACTGGGGCGTTAAGAAGTGGAGAAAG
ATGAAAGTTTACNCCCCTTATAACTAAATAAATAAAGTCGAGGTATTGTG
AGATATCAGTGATTATGTGTCTTAACTCGACATAACATTAAAAATATTAA
AGGTAGGTAACTTGTATTGTATTGTATTGTATCTAACCTATATGTTACAT

DAM6
>PRUAV027249 acc=PRUAV027249 len=556 def=
AACAAATTTCAACTATTTACAATAATCAGGACTTTAACATCAATAATCATAACCAAGTTT
GGATCTGGTTTTCTCTTCCACGCACACCGACTATAATTTCAGGGAGCTGAGCTGGTAGAA
ACCAACAACCAGTTAAGGCAGAGGGTAAGCAACTACCACAATCATGTACATATTTCTTCT
TTCTTTCTTCTTCTTCTTTTTTTATTTATTATTTATTATTTATTTTGTATTTTTCGCATA
GCAGATGGCGATGTTATCCGGAGGAAATACTGGACCTGCGCTTGTGGAGCCGGAGACGTT
GAATACTAATATTGGAGGTGGAGGAGAAGACGGCATGTCATCTGAATCTGCCACAATGGC
CACCTCTACCAGCTGCAATAGTGCTCTCAGTCTCTCTCTTGAAGATGACTGCTCCGATGT
CACTTTATCTCTCAAATTGGGGTGAGTCTTACTTTTTTTTTTTTTTTTTCTTGGGTTAGG
TACCTATCATATATATTTGTTTGTTTATTTATTATTATATATTTATTATGTCTGTTTTTT
CGTCTAGTGTAGTGAC

DDF1
>lcl|PRUAV084930 acc=PRUAV084930 len=285 sp=PRUAV type= begin= end= strand= chr= def=IPR001471:Pathogenesis-related transcriptional factor/ERF, DNA-binding;
AGGAAGGTTTTCAAGGAGACGAGGCACCCGGTTTACAGGGGCGTGAGGAG
AAGGAACAACAACAAGTGGGTGTGTGAGTTGAGAGAGCCCAACAAGAAGA
AGTCAAGGGTTTGGCTCGGGACGTATCCAACGGCTGAGATGGCTGCTCGT
GCCCATGACGTGGCGGCATTGGCGTTCAGAGGGAAGCTTGCCTGCATAAA
CTTTGCTGACTCCGCATGGCGCTGCCCGTGCCGGCTTCCATGGATACCAT
GGATATCCGAAGGGCAGCTGCTGAGGCGGCGAAGG


DDL
>lcl|PRUAV004162 acc=PRUAV004162 len=1655 sp=PRUAV type= begin= end= strand= chr= def=[corrected by FrameD] 
acgctctctcttggacagagctcactcctctccttctctcccattctgcc
tacatttttttcttgttggatcaattgaagcgcactgctgagccacaaga
ctcaatcnaggagaagtccagtcgtgcatatgcaaattcattgatggggc
gtaacctttcaaatcattcagaatctccagttggagaccctcctcgtagg
aggagcccatctaggaaaagtccatccagaatagaaagatcacctactcg
acataggaggtcccacaggggtagttctccaccaagagagaaacattcgg
gtcaccctaagtctccaaagcatgcaaggtccccttctcctcctgctcgc
tctccttctcctcggacaaaacggttaagaagagctcaagctggcagaga
ggctgtgaaagaacctgaaagaagtaatgggaggggaactgataggggtt
tacagaatgaaggggtttcagagagagatgtcgggagtgataggaaagag
aaacggtcgggaagagacaatgttgacggtaaatcatcaagaccaagaca
tggtacttctccatcagatcgacagcgaaggagtaggcatatatctccct
cacctcaacctgctggtgttaccagagacgtggagaaagtaattgagaat
gacagtgaaaggaatcatggcagagggagtgatagaagaatgcaaaggga
aaagggttcagatagggaaactgatagtgaaagagtggagagaaggtcag
gaaaagacagtactgatcataggtcttcaagaacaaaacatgggcaatct
acttctccattggatcgggaccacaagaacagaaaaagatctctttcacc
tcaacaagctgccaataccagagctcgtgatgaggtgccaaattcaagag
aagatgagcatagggatgatgagaatgatgcagtagctatgatgaaggct
gctgaggaggccttggaagcaaagcaaaaggaaaaaccttcgtttgagct
atctggaaagcttgctgcggaaactaatagagtcaggggtataacacttt
tattcactgagcctccagatggacgaaaacctgatgtaagatggcggctt
tatgttttcaagggcggtgaagtgttaaatgaacccctgtacatacatcg
gcaaagctgttacctctttgggagggaaagaagggtggcagacgtcccta
cagatcacccatcctgtagcaagcaacatgctgttatacaattcaggcaa
gttgaaatggagcaacctgatggtacactatcaaagaaagtaaggcctta
cttaatggaccttggaagcacaaataaaacttttcttaatgatactgcaa
ttgaacctcaacggtattatgaactaatggaaaaggacaccattagattt
ggtaatagtagccgagagtatgtactactgcacgagaactctatgaattg
acaggctcaattggctactcgaatgcgcttccgtttaacatttggggatc
attgatgcatgagaagtcttttcttttctttttcttttcttttttccggc
tagatcagatgtatgggaatgggtggattttatgaatagcatcaaatttt
ctgtaatacgtttcatggatgttactgtaattatgcttggtatgttataa
taact

ELF3
>lcl|PRUAV005120 acc=PRUAV005120 len=2934 sp=PRUAV type= begin= end= strand= chr= def=[corrected by FrameD] 
AGTTCGTTCCTCCATCAGTTTCAGTTCTCAAGTACCCTTTTTTCCCCAGC
TGGGTTGTGAATAAATCTCTCATTTTTTCGAAGGGAATCTGTTTACTTTT
GGTGTTTGACATCTGGGGTCTTGCCTAATTTGGAGCTTGGTTTTTTTGGG
TGTGATAAACTGAGTCTGTTTATGTCGGTTCAGGTTTTAGAAGCCTGGTC
TGCTTCTGGGTTTTCTGGAATTTGATCTATTATCAGAAAGGAGAAGGCTT
TTTAGCTAGCTGGGATTTTGTTAGATCCCTTTTGGTATTCTCGTTTTAGC
GAGCACAATTTCAACAAAAGAGCTAGTTTTTGGTGCATGGGTTTGAACAA
GTTTGAGTTTTTGAGGGTGGCTTTTGGGAATTTAAAGTAAGAATAGATTT
TTGGACTTGGTGTTGGTGTTGAAAATGAAGAGAGGGAACGAAGAAAAGGT
TATGGGACCTATGTTCCCAAGACTCCATGTGAATGATGCAGATAAAGGAG
GGCCAAGAGCACCTCCAAGGAATAAGATGGCGCTCTATGAACAGCTCAGT
ATCCCATCTCAGAGGTTCAACCCTGCGGTGATGCCTCTTAATCCAAATAG
CACCAGCAGTGTGGTTCCCACAGCTTTCTCGAGCCAGGGGAGTCGTTCTG
AAGGAAATTTGCCTGTTCCGCTTCATGTTCATCCATCTACACCTACTCAT
CAGGCTGAGATGTTTCATGCTCGTCAATCTGATGGAGCAAATGAGAACAC
GCCCTTGACACAACCCGACCAAAGAAAGAAGGTCGGAGAGGAGGATGATT
TTAGGGTGCCTGTATTTGTTCAATCAAGGATGGGTCTTTGTCATAGTAAA
ACTCAAATTGGTATTGATAAGGAAAAACTTGCTCCAATTGGCCCATCTCA
TTCTGGCCATACACATTCTGGCCATACAGTGAAACTCAAAAATGTGGGCA
AGAAGGATCCAAAACAATTAAGCTCCCCAACTACTCTCAATTTGAGACGA
GAATTGAGAAGTGAAAGAGAAGAGGATCTAATAAAAGTAAGTGGCCCGGC
TAGGGACCATTCAGCAAAATCTGCCACAAAAATATCAACTAGACAAAAGA
TTGATGGGCCTGCGGAAGAAGTAAGTGCATCTCCAAATCAAGAGTATGCA
GACTATCCTGTTCCTAGATTCAGCAGGTTATCTGGGAGTGATGCTTGCTT
GCAACAAGAGTCTAGATCTGGATCACAGCCAAACATCACTGGTCAAGGTG
ATGGTCTTGTTGAGTGTACAAGAGATGTAGAGAAGGGAGCTGTTTTCCAG
GAAAGAAGTCTGTCTTATTCTGGGGAGGATCCTGGTGGTCCCAATGAGCT
TGATGATGACAGTGAATACCATGGAGATAGAACGTGTATTTCACCTCAAA
TGGGACATGTAGACAAAAGTGATGATGTCTCAGAGACTTCCATGGTGGAT
TCTATATCTGGCTTGGATATCTCTCCCGATGACGTTGTAGGAATAATAGG
TCAGAAACATTTCTGGAAGGCAAGAAAAGCAATTGTCAATCAGCAAAGAT
TGTTTGCAGTGCAAGTATTTGAGTTGCATAGGCTCATTAAGGTCCAACGA
CTGATTGCTGGGTCTCCTAATCTTTTGCTTGAAGATACTGCTTTCCTAGG
CACATCTTCTTTAAGGGGTTCTCCTGCAAAGAAACTTTCATCAGAGTATG
TTGTAAAGCCACTACTACGTGTTGTAAAGCGCAAACATGAACCTGAGAAG

ELF7
>lcl|PRUAV003173 acc=PRUAV003173 len=2940 sp=PRUAV type= begin= end= strand= chr= def=[corrected by FrameD] 
aggggacagagaaattggggccagaggattcgaactcgagctcaccaaac
actccgtgtgccagaaacaagcgtctccttccctccgatctctctctccg
gtcactcgcttagggttttcgcagcctctctccagctgagaatttagggt
tttttttgctaaggctgggcttctatctctctcctagggttcccattcaa
atctggtttcagctatgcagactgcttcattcaattcaaattttctatct
tccaggttctggtatttattttgttatgattccgcagctattcaaaaaca
tgtaattgcatatatagcttataattgggagtttttggctgtttagagat
ttgaggccaaaaagaaaaaattgctgctttagggtttttatcagttcgta
gaggcaatttgaaagggactgtttcgggttgtggttgattgtttggtgtg
cttgagaatcatcttagccatggcttcatacaggcctttcccgccccaat
cgtcattcgggccgccgccgaatcaaaaccctcttacaccaacaccaccg
ccacctccttcacagagaggcaatcaatataatcagaattggggatataa
tgctagtagtgctggtggtggtggtggtggtgatggggctgtgcctgcag
cttcttcatcgtatcctacaaaactacaattacaatcatggtaattacgg
ccctccaagaactcaacaccctcacccaccaccacaatacaattatccac
caccgcctccgccgcccgagtcttcatacccaccacctccgccccctcaa
gcgcctccagtggcacaaaataaaatgcctttacagcctccacaagcccc
catgtactaccagaattctcagtattcacaatatagtcaccagcctttac
agcagccaccacctccgcccccaccacctttttccccaagnnttcctcta
tcccaccgccaccaccacccccgggttcaccgccaccacccccctccaca
aaagtaaggatggtggggtagatagaggatcccatgaaaaaggggcttcc
agggaggtatcggtgtcggggaggcgtgaacatgggcatttgaatcatgg
ggttcctcaaaaacagcataagccccctgttccttcaatgccagtgaaga
aagtgaatgggcctccagggagagtggagacagaggaagagagaagattg
agaaagaagagggagtttgagaagcaaaggcaagaagagaagcataggca
gcagttgaaggattcccaaaattcagttttgcaaaagacacagatgttgt
cttctgggaaaggacatgggtcgattgcagggtcgcgaatgggggaaagg
agggctactccattcttgagcagtgagaggactgaaaataggctgaagaa
gccaaccacatttgtatgcaagttgaaatttcggaatgaacttccagatc
caagtgcacagccaaagcttatgtctttgaagaaagacaaagatcaatat
acaaaatacacaataacatcgctggagaaaacatacaagcccaagctttt
tgttgagccagatcttgggatacctcttgacctgcttgacctcagtgtat
acaatcctccaagtgttagaccaccccttgctttggaagatgaggaatta
ttgcgggatgacgtagcagcaatccctgtgaaaaagaatggcatcagaag
aaaagagcggcctaccgataaaggcgttgcctggctggttaaaacacaat
atatatctcctcttagcatggactctgcaagacagtctttaactgaaaaa
caagcaaaagaactgcgggaaatgaagggaggtcgcaacattttggacaa
ccttaatgacagggaaagacaaatcaaggaaattgaggcatcatttgagg
cctgcaagtcacgccctcttcatgcaaccaataagaatttataccctgtt
gaggttctacctctgttgcctgattttgagcggtatgaagaccaatttgt
ccttgcagcatttgatggtgctcctactgctgattcagaaatctacagca
aattggaccagtccggtcatgatgcttatgaatcaagagccattatgaaa
agttataaggtaacaggcgcagatccagctaatccggagaaatttttggc
ttacatggtcccttctccaaatgagctatcaaaagatccgtatgatgaat
ctgaagatgtttcttattcctgggttcgcgagtatcattacgatgtaaga
ggtgatgatgtgcatgatcccacaacataccttgtttcatttgatgaaga
agaagcacgctatgcgccccttcccacaaagcttgtcttaaggaaaaaga
ggtccaaagaaggaaaaaccagcgatgaggttgaacattttcctgcacct
tcaagagtgaccgtcaggcagagatcaactgttgctgcaattgaactaaa
ggattcaggggattattcaaggggatctgtgtcaaatttgaaaacaagac
gctttgatgttgaagatacccttgaaagaccacggaagattgcacgacat
caagatattgatgaatatagtggtgctgaagatgatttatctgattaatt
tatctgttgatgtaaatgtcgctgactgtcatgaaggattgtagactcgt
gtcaactaatttgggattattcccaaactgcaatcggatgctgctttgat
gtaaaggcgactgtgaactaatttggccgcatcttgttgggatgtccatt
caaacctcaaatatctacctgtatctttagccagaaaacatttttcctta
gataccatataagggtaagatgaaatagaaaccctgtaaagaagttagac
atgttagaatgtctaaaaataacagcaatagttttctacttacaacgtca
atttgtgaatattgattttgttatgaatatattccaatta

ELF8
>lcl|PRUAV003418 acc=PRUAV003418 len=2619 sp=PRUAV type= begin= end= strand= chr= def=[corrected by FrameD] 
aatggccttgaattatttggcaaaccattttttctacactggtcagcact
ttctagttgagcaactaactgaaactgcacttgctgtcactaaccatgga
ccgacaaagtcacattcctactacaatttggcacgatcttaccatagcaa
gggggactatgataaggctggagtgtactacatggcatctgtcaaggaaa
tcagcaaaccccttgagttcgtatttccttattatggtttgggacaagta
caactgaagatgggagatcttagaagtgcactatcaaactttgaaaaggt
tttggaggtgtaccctgataattgtgacgcattgaaagtccttgggcaca
tatattttcagcttggacagactgagaaggccttggaatttatgaggaag
gctacaaaaattgacccatgtgattcccaggcatttcttgacctaggaga
actgttgatttcatctgatggtggagcggctctggattgcctaaaaacgg
cacgtaatcttttgaaaaaggaggggaagaagtaccanattgaagttctt
aacaatcttggggttcttcattttgagaggggtgaatttgagcttgctca
gcaaactttcagggaggcactaggtgatggaatatggcttgccttcattg
atggtaaagaaaaacccccatctattgatgctaatgcatctatttcacaa
tacaaggacatgaatatatttcatcaacttgagaaagaaggtcacttagt
cgagttaccctggaataaagtcacaacactatttaacctggccagattac
tcgagcagttgtataacattgaaactgcaagtatattgtaccgtctcatt
ttgtttaagtacccagactatgtagatgcttatctgagactggctgccct
tgcgaaagctcgaaataattttcaactaagcattgaactggttaatgatg
ctctgaagatgaataacaagtgcccaaatgcactattaatgcttggtgac
ttggaattgaaaaatgatgactgggttaaggcaaaagaaacctttcgggc
tgctagtgaagcaaccgaggggaaggattcctatgccactctttctctgg
gcaactggaactactttgcggcaattcgcaatgagaaaagagctcctaag
ttggaagctacgcatttagaaaaagccaaagaactctacactaaagtcct
agcccaacattctgctaatttgtatgctgccaatggtgctggagtggtct
ttgcagagaagggtcactttgatgtttcaaaagacatttttacacaggtt
caagaagctgccagtgggaacatttttgttcagatgccagatgtgtggat
aaacttggcacatgtttattttgctcaaggcaattttgcattggctgtga
aaatgtaccaaaattgcttgagaaagttctttaataacacagactctcag
attctactctatttggctcgtacccactatgaagctgagcagtggcaaga
ctgcaaaaagaacttactgagagccattcaatctggcaccttcaaattac
acgctgaggtttgacgcaggtgttgtaatgcaaaagttctcagcttcaac
cttacaaaagccaaagaaatctgttgatgaggtgcggtcaacagttgcag
agctagaaaatgctgttcgcttatttagacagttgtctgctgcttccagc
cttcactttcatgggtttgatgagaaaaaaattgacacccatgttgagta
ttgtagtcacttgcttgaggctgcgagagttcacttcaaagtagctgagc
atgaggagcagaagattcggcacaaacaagaagttgctcgtcagatggca
ttggctgaggaagcccgtcgtaaggctgaagaacagaggaaatttcagtt
ggagagaagattgcaagaggacgaactgaagcgagtgagacaacaggagg
aacagtttgagcgcatcaaggagcaatggaagagcagtacacctggttct
aagcgaagggaaagatcagaaatggatgatgaggagggcgggaatagtga
aaagagaaggagaaaaggtggaaaaaggagaaagaaggacaaatactcaa
ggtcgcgttacgacacattggaagcagaagctgatatgatggaagatcag
gaagaactggaagatgaagatgccaacacaacttacagggagcctactgg
tcagatgaatgagcaggatgatgaagagaatgttcaagatcctcttgcag
cagctgggcttgaagattctgatgccgaggatgaggctgcaccttcaaca
accacagttcgacgaaggcgggcatggtcagaatctgatgatgatgagca
acaagagaggcagccgggatcgagtcctgtaagagaaaattctgcagagt
tacggagtgatggagaaggcagagaaggcggtgataaagggaatggagag
gccgctcttgatgatgatgattaagatccatcatcttgagctctacggaa
tcaggagtaaatatgtcttgcaattttgaacaaataatatatttatatga
aggcatgagttattcactgaggatcactacattgtttatagtttctgttt
gtgatccctagaggttctg

EMF2
>lcl|PRUAV015728 acc=PRUAV015728 len=969 sp=PRUAV type= begin= end= strand= chr= def=[corrected by FrameD] 
gacagtttccatttcaaggaatgagaaggaaggtgtacaaacccagaatc
tctttcctttgtacgtgtttttggccagattagttcctgatgttgcagtt
ccagagtattctgctacatatcgattcagtcgagcttgcatgttaagcaa
ttccacaggggctgatgggagcagtcaacttcaagctaattttattctgc
ctgacattaataagctagcattggaggctaaatctggctcactggccatc
ttgtttgtcagctttgtgggagcacagaatccatttcgtggaatcaattt
atccaagggacctgtggatatggcttcttttccttcaaatgctggaggat
attgcctgtggagccagataccattggaattactgtatatctcttgggaa
attctcctaanntttggtctgggacagagagctgagatgatctccactat
tgacatgcactcttgcttcttgaagttgagctgtttaaatgaggacaagt
gccttatgattgcaactccctataatccagaaactgttatcctttcccag
caactacaggtcaccatttctgcagaggagtttggtgctagggaaaaatc
tctttataatacatacatatgtagtgacattccttctacatcgttacctc
atatcattcggttaagggcaggaaatgtgatttttaattatagatactac
agcaatacattgcaaaggacagaagtgactgaagatttttcctgtccatt
ttgcttggttaggtgtgcaagctttaagggtctgagacatcatttgtgct
catcacatgatctcttcaactttgaattttgggtaactgaagagtatcaa
gctgtaaatgtctctgtgaaaattgataactggagatctgagattgttgc
tgacggtgttgatcctaagctacaagtattcttttcttgttcaaagtcct
actttcgctagtgagtgac

ESD4
>lcl|PRUAV016402 acc=PRUAV016402 len=1149 sp=PRUAV type= begin= end= strand= chr= def=IPR003653:Peptidase C48, SUMO/Sentrin/Ubl1;
GTGAGCAAACTGTCTCTGTTTGAATCGCTGCGTCCACAAAAGAAACCAGT
GAAGGTTGTACCCGATGAACCCTTTGTTGCTCTTCGAAAGGAGGAAATGG
CTGAGGTTGAGCAAGCATTTTCCTCTGCCAATCGGAGGAGAGTCTTGGTA
ACTCATGAGAACTCAAACATAGAGATCACAGGTGAAATGCTGCAGTGCCT
TAGACCACGTGCATGGTTGAATGACGAGGTCATAAATGTCTACTTTGAGT
TGCTGAAAGAGAGGGAAAAGAGAGAGCCACAGAAGTTCTTAAAATGTCAT
TTCTTCAACACATTTTTCTACAAAAAGTTGATAGGTGGGAAAAGTAACTA
TGATTATAAATCCGTCAGAAGGTGGACTACCCAAAAGAAGCTGGGATACA
GCCTCATCGAATGTGACAAAATATTTGTTCCCATCCACAAAGAAATACAT
TGGTGTTTGGCAGTTATAAACAAGGCAGAGGAGAAGTTACAGTATCTTGA
TTCACTCAAAGGAAGGGATACCCAAGTGATGAACAGATTGGCGAAATACT
ATGTTGATGAAGTGAAGGATAAGTGTGGAAAAGACATCAATTTGAGTTCT
TGGAAATTAGAATATGTTGAAGACCTTCCTGAGCAGGAGAATGGGTTTGA
CTGTGGTGTGTTCATGATCAAATATGCTGACTTTTATAGCAGGGGCTTGG
ATCTCTGTTTCAAGCAGGAACACATGCCATATTTTCGATTGAGAACAGCC
AAGGAGATCCTAAAATTGAGAGCAGACTGATTGAGCAAGCTAGCTTTGGC
ATGCGGTAGTACCAATCAAGAATTAGGAATTAGAGAGTAACAGACAATGA
ATTAGGTGTGCTCGAGAGTGTGAGTCGCATGCCAGCTTCGAAATTTTTGA
AATAATTTAAGATTTGTGTTGGTGAGGTGAGTCCTGTGAGGAAAGGTTAG
CAGAGCACAAGGCAGAAATAGTAACTTGTATATACTATACAAGTGCGAAC
CTTTGATTTGTCACATATATGTTCAAAAAGTTCCATAAGCTTTAAGGTTA
TGCGCTGACTGAGTCCTTGTTGCTTAGTTTCTTTTTGGTCCATGTATCTT
TTTGGCCATTTGCCTTTTAATTAGTGATTGAGTTTAATCCAACAATTGT

FAR1
>lcl|PRUAV021842 acc=PRUAV021842 len=396 sp=PRUAV type= begin= end= strand= chr= def=
AATGCCAACAAGACTCCTAGAAGAGCTGGGTCCGGGAAGGAGGTGGCTAG
GGAATGAGAACACTGCAAGCAAGAAAGGAAAGGTACCTCAGCTGGAAGCT
ACGAGTGTTGGAACACAAGACGGCTTTCACCAAATGCAACTCCCTGACAC
AAGAGCGATGCAGTTGCGGAACGCGGTGCCGTCGACAATGTTTCAAAATG
TTGCATCAGCAGCACAGTTCCATAATGTGGTATCAACACATGTGCATGAG
AATCATCTCCCTCAATGACTCAAACTTTACCTTGTCCGTTAAAAGAGTGA
TGCATGTACAGGCGAACTGCTGAAGGAAGGACTGTAGTATAACTCAGGTG
CTATTGATGGTAAATTTTTAGTTGTGCAACATTTGGATTTCAATTG

FCA
>lcl|PRUAV005057 acc=PRUAV005057 len=1550 sp=PRUAV type= begin= end= strand= chr= def=[corrected by FrameD] 
AGGACAGCAGCAAGGCTGTTGTTTTATAAAATATGCAACCTCAGAAGAAG
CTGATAGGGCCATTAGAGCTCTGCATAATCAACATACCCTTCCTGGGGGA
GTAGGTCCTATCCAAGTCAGATATGCTGATGGGGAACGAGAACGCCTTGG
TGCAGTTGAGTACAAATTGTTTGTGGGATCACTGAACAAACAAGCTACGG
AAAAGGAAGTTGAGGAAATTTTTTCACCATATGGTCGAGTTGAAGATGTT
TACCTCATGCGTGATGAATTGAAGCAGAGTCGCGGATGTGGATTTGTAAA
GTACTCCCAAAGAGATATGGCGTTGGCAGCTATAAATGGTCTTAATGGGC
GCTATACAATGAGAGGATGTGATCAACCACTCACTGTCCGGTTTGCTGAT
CCTAAAAGGCCTAGGTCTACAGATTCAAGGGTTCCGGCATTCGGAGGTCC
AGGTTTTGGTCCTCGATTTCAAGCCCCTGGGGCGAGACCAGTCCCTAGCT
TTGGTGATCCTATGAACGACCAAATTCCAACTCATGCTTGGCATCCAATG
AGTCCACCAAACTTGGGACCATCCCCCAATGCTGGGATTCGTGGCTTTGG
GGGCCATTTTCTTCCTAGGGCTGACATGGCTTTACCCTTGAATTCGGGTG
GCCATGGTGGCTCTGCAGAGGGTCCTCTTCCTGGGATGCCAGTTTCATCT
TCTTTAACATCACAACAGAGTTGTAACCAGTCTATGCCACACGTCGGCCA
GAAAATATCTCCAGTACAGAAGCCTATTCAGTCACCTCAGCATTTGCCAC
CTTACCTTCAACAGCACCCTCAAACTCCAGCATCATACTCACACACACAA
ACAGTAAGGCAGCTTGGCCAGGCACAACTTTCTCATTCTTCTGGTCAAAC
ACCATTTAGTCAAGCATTACCATCACAACAGTTTATTGGCTTGGGCGGAC
AGTTGTCTGTCCCTCAGCCTGAGGTCCCAAAGAATGCATCTTCTGCTACA
ACACTACCAGCTCCTTTGAATATTAACTTACAACGCCACTCCATGTCCTC
CACAACAAATCAGCAGCAGCTTTCTTCTGCTCCTCCTGTCCAGCAACCAC
TGCTTCAGCCTCTTCAGCAGTCACCGTCTCAGTTAGCTCAGATGCTATCA
CAACAGACACAAACTCTGCAGGCAAGCTTTCAATCATCTCGGCAGGCGTT
CTCCCAGCTCCAACAACAGTTGCAGCTAATGCAACCATCAAATCAGGGTT
TGGCACTGCATCAGATTTCCCAGGCTACTAAACAGCAACAGTGGACTGGG
GCTGTACCACAGACAGTGGCCAGCACTGCTGCTGCCACACCAGCTGCAGA
TGTGCCTTCAGCCACATCTGTTGCTCCTGTAACCCATACTACGGCTCCTG
CAAAATGTATTTGGACAGAGCACACCTCCCCAGATGGATACAAGTACTAT
TATAATAATGCTACTGGTGAAAGCAGGTGGGAGAAACCTGCCGTAGTTTA
TATTGTTTGAGCAACAGCAGCAGCAAAAAAAGGCATCAGTTCAGCAGGCT

FIE1
>lcl|PRUAV011214 acc=PRUAV011214 len=929 sp=PRUAV type= begin= end= strand= chr= def=IPR015943:WD40/YVTN repeat-like-containing domain; IPR017986:WD40-repeat-containing domain;
AATTTCCGTTGTTTGCGAAGAGGAGTTGGTCTGTTGCCATCCTGCGCTGT
GGAGATGGCGGCGAAGTTCGCTTTAGGGTCGGAGCCAGTGGCGGGTTCAC
TCGCACCCTCAAAGAAGAGAGAGTACAGAGTCACTAACAGGCTCCAAGAG
GGCAAGAGGCCCTTATACGCCATCGTTTTCAACTTCATCGACTCTCGCTA
CTTCAACGTCTTCGCCACAGTCGGTGGCAATCGGGTGACTGTATACCAAT
GTCTAGAAGGGGGCGTGATCGCTGTGTTGCAGTCTTACATTGATGAAGAT
AAGGATGAGTCTTTTTACACTGCGAGCTGGGCATGCAATGTTGATGGAAA
CCCATTTCTTGTGGCTGGAGGAATTAATGGTATAATGCGGGTCATTGATT
GTGGTAGTGAGAAGATAGACAAGAGTTTTGTTGGCCATGGGGATTCAATA
AATGAAATCAGGACTCAGCCATTGAAGTCGTCACTTGTAGTGTCAGCAAG
CAAAGATGAGTCAGTTCGGCTATGGAATGTTCATACTGGAATATGTATTT
TGATATTTGCTGGCGCAGGTGGTCACCGCAATGAAGTCCTGAGTGTGGAC
TTTCATCCTTCTGACATATATCGAATTGCAAGTTGTGGGATGGACAACAC
TGTTAAGATCTGGTCAATGAAAGAGTTCTGGACCTATGTAGAAAAATCTT
TCACTTGGACAGATCTTCCATCAAAATTTCCAACAAAATATGTGCAATTT
CCCGTATTCATAGCCTCCATTCATACAAATTACGTTGACTGTAATAGGTG
GCTTGGTGATTTTTCTCCTCTCAAAGAGTGTTGACAATGAAATTGTGCTG
TGGGAACCGAAATGAAGGAACAGTCTCCTGGGGAAGGTACTGTTGACATC
CTTAAAAAAAACCCAGTTCCGGAGTGTGA

FIO1
>lcl|PRUAV020955 acc=PRUAV020955 len=689 sp=PRUAV type= begin= end= strand= chr= def=[corrected by FrameD] 
tggaaggatcacacaatgagatgttgattagtactgcaagcaaaatagat
ttgactagaaaatatgggaagggaaacagctctttcaccttcctcttcat
ccaattcctccaatctgcatcctaatgcaaataagaggtattgtgggcca
cctattcttctcggtgtggttagggagggtgaggagtttgacttctgcat
gtgtaaccctccattttttgagaccatggaggaagcaggactaaatccaa
aaacttcatgtggtgggaccccaatggagatgatttgtcctggtggagaa
agggctttcatcactcgcattattgaagatagtgtcactttgaagcatac
ttttcggtggtacacatcaatggttgggaggaaattcaacctcaaaatcc
taacatcaaagctttgggaagttggagccaccatggtaaagacaactgaa
tttgttcaaggccanaacttgtcgatggggctggcctggtcccttttgcc
ccctgccaagaagattgcatcatctcatgtggctgtgaagaacaacctct
ctttcatgcttgagggcctcgaccgaaaattcagtgccataaatgtattg
caatcagtcgaatcctttttcngcagtagtggtgcattgtgtaacctgaa
ccacatcctcatttacagttgatgtcactacaacaaaga

FKF1
>lcl|PRUAV007655 acc=PRUAV007655 len=1017 sp=PRUAV type= begin= end= strand= chr= def=IPR000014:PAS; IPR001810:Cyclin-like F-box;
AGATGGATGCACACCAACAGCCAACAACACCATCCTTTAGAGCAAGAGAG
AGAGGGGCAGAGAAAGAAAGAGCAGAGCTTGAAGCATGGCCATGGCAAAT
AAATACGAAGAAGAAGAAGAAGAGGAAATTCAAAACTTCGGAAAGAGACT
GAAATGTAGCAGATACGAGGAACCTCAAGAAGAAGAAGAAGAAGAAGAGG
AGGAGGAGAAGGAGGAGAGCGAGCTGGCGTTGAAGCTAGGGATGGTAGTT
TACCCAATGAGACCCGCATCGTTTGTGGTCTCAGATGCTCTGGAGCCCGA
TGGTCCTATCATTTATGTCAATAAAGTCTTCGAGACCTTCACCGGCTATT
GCGCCCACGAGGTCCTCGGTCGGAACTGTCGATTCCTACAGTATAGGGAC
CCTCATGCTCAAAGACGGCATCCTCTGGTAGATCCTGTTGTTGTTTCTGA
GATTAGAAGGTGTCTCGAGGAAGGAGTTGAGTTCCAAGGCGAGCTTCTTA
ATTTCAGTAAGGATGGAACTCCGTTGGTGAATAGGCTAAGACTGAAACCC
ATACATGATGATAATGGAACTGTTACACACATCATAGGCATTCAAGTATT
TTCTGAAGCAAAAATAGATCTGAGCAGTGTATCATATCCAGTTTATAAAG
AGACATGCAATCCGCAGTATGATCAATCTGGTAAATATTCTCTCATGAGT
GGACAAACACCTTTCACCCAGTATCAAGATATATGTGGGATTCTTCAGCT
CTCCGATGAAGTCTTGGCTCACAACATCTTATCACGCTTGACTCCCAGGG
ATGTGGCATCCATTGGTTCTGTCTGCAGAAGAATCCGTCAACTAACAAAA
AATGAGCATGTAAGAAAGATGGTATGTCAAAATGCATGGGGAAGAGAAGT
CACCGGTACATTGGAATTGATGACTAATAAGTTAGGGTGGGGGCGTCTGG
CCAGGGAACTGACAACTCTTGAGGCTGTTTGTGGAGGAAATTTACAGTTG
GAGGTGCCGTGGAGCCT

>lcl|PRUAV022253 acc=PRUAV022253 len=791 sp=PRUAV type= begin= end= strand= chr= def=IPR015915:Kelch-type beta propeller;
AAAATTTACAGTTGGAGGTGCCGTGGAGCCTTCACGATGCAATTTCAGTG
CTTGTGCTGTAGGAAATCGACTTGTACTGTTTGGAGGGGAAGGAGTTGAT
ATGCAGCCAATGGATGACACGTTTGTTCTCAATCTTGATGCTGCCGATCC
AGAGTGGCGTCGAGTAAGTGTGAAATCATCACCACCAGGGCGTTGGGGCC
ACACTCTTTCGTGCTTGAATGGTTCTTGGTTGATAGTTTTTGGAGGCTGT
GGGCGGGAAGGATTGCTCAATGATGTTTTCATTCTTGACTTGGATGCCAA
GCAGCCAACATGGAAAGAAATTTTTGGTGGAACTCCCCCTCTTCCTAGAT
CCTGGCATAGCTCTTGCACAGTAGAAGGTTCTAAATTAGTTGTGTCAGGT
GGATGCACAGATGCTGGGGTACTTCTTAGTGACACATACTTATTGGATCT
CACTACAGACCACCCAACATGGAAAGAGATTCCAACTTCATGGGCTCCTC
CCTCTAGGTTGGGGCATTCACTTTCAGTTTATGGTCGATCAAAGATTCTC
ATGTTCGGTGGACTTGCCAACAGTGGGCACTTGAGGTTACGATCAGGTGA
GACTTACACTATTGATTTGGAAGATGAAAACCCTCAGTGGAGGCAACTGG
AGTGTAATGCGTTCACCAGCATAGGCAGCCAGAGTGCTGTCGGTTCCCCC
TCCAGACTTGATCACGTTGCTGTTAGCATGCCTTGTAGGAGGATCATTTA
TCTTCGGTGGTTCAAGTCGGCGGGCTGCTATTCTCCTTCTC

FL2/LFY
>lcl|PRUAV036733 acc=PRUAV036733 len=452 sp=PRUAV type= begin= end= strand= chr= def=[corrected by FrameD] 
aagaagctgtggtcttcatctgtgtgcggttttcacactctgggaaaata
tggatccagacgccttctcagcgaacctcttcaagtgggacctacgaggc
atggttgttccgcccacccgggctcagctagaagcctccgtgacgcctca
agctgccgctgcagctgcggcttacgctgccgtgaggccgccgagagagn
ncttggagggcttgaggacttgttccaggcttatgggggtcagatactac
acggcggcgaagatagccgagctcggctttactgtcaacacccttttgga
tatgagggacggtgagcttgacgacatgatgagtagcctctctcagatat
tcaggtgggatttgcttgtgggtgagaggtacggtatcgaaagcggccgt
cagagccgagcgtcgccgactcgatgaccaggactcgaggcgccgccccg
tc

FLD
>lcl|PRUAV017206 acc=PRUAV017206 len=1463 sp=PRUAV type= begin= end= strand= chr= def=[corrected by FrameD] 
gggaaccaaacagttcatttcattcttctccttcaccaccactaccccaa
ccagtacagacggcgatggatccacctaacgaattccctgatgatttttc
ttcgttccctccaatcccgttcgccctctttgttcccccagaaaacccta
accccaattcaaacgcagcgccaattccaaatacagtcgaaaaaccctag
ctcagctcaccttctttccttctcggtccccaagaaacgaagacgaggca
ggcctcatagggttccgacgtcgtttcagttacctccaattcccaacggc
gttttcaacagtaataacaacggtcttgcttctttttccagttcaatttc
agctcattcctctagaaataatgtagaaatccctaggttcttcggcaaga
accatgcctgatatgtccgacgagatcatcgtgatcaataaggagtccac
ggcggaggcgctgatcgcgctgtcggcgggttttcctgctgattcgctca
ccgaggaggaaatcgatttcggggtaattcgagttattgggggcatagag
caagtcaattacattctcattaggaaccacataattgctaaatggcgtga
aaatgtgtcgaattgggtcacaaaagatatatttattgattctataccta
aacattgtcattccctgttgaattctacttataaatatctggtttcgcat
ggttatattaactttgggttnctccggctatcaaagagaagattccggct
gaacccagtaaaccacnatgtgatttgtgattggtgctgggcttgctggt
ctggctgctgccaggcaaatgatgcgtttnttgggtttaaagtgactgtt
ttggagggtaggaagcgagcgggcgggcgggtttatacaaagaaaatgga
gggaggaattagggtatgtgcagcggcggatttaggagggagtgttttga
ctggtacattagggaacccacttggcattgttgcacgccaattgggttat
gtgcttcataaagtgagggataagtgcccactttatagttttgatgggaa
gcctgtagatcctgatatggatatgaaggtggaaactgcttttaaccagc
ttctagataaggcaagtaggcttaggcagttaatgggaggtgtttcagtt
gatgtgtctcttggtgcagcattggaaacgttctggcaggtttacgggga
tgctgtgaatgctgaggagatgaacttgtttaattggcatcttgcaaatt
tggaatatgcaaatgcaggtttaatatcaaatctttcacttgcattttgg
gaccaagatgatccgtatgatattgggagggaccattgcttcttgcctgg
aggtaatggaaggctggtgcaggctttggcagagaatgtaccgatcttat
atgagaaattgtgcacaccattaggtatggtagtgatggagtgctaggtt
attactggcagcc

FRI
>lcl|PRUAV000207 acc=PRUAV000207 len=2259 sp=PRUAV type= begin= end= strand= chr= def=IPR012474:Frigida-like;
CATCCAAACACCCTCTTATATCTTACGTCATCATTATCAACTTTACCAAA
TTACTATTCTTATCCTGCGCACCCCCACCCTCCCGCTCACTTTAGCGCCT
TCTCCCGCCACGGCGCATTATAGTATCTGCTTTTTGAGACTCTTCTACAC
GTGTCTTCCCCTCATCCACCCACGTCATCGCAATGTCTTCTTCTTTCTCC
TGTCCACGGCTACCTTTAGCTTAAGCTCAGCTCAACTTGCTTTATTTCTC
TTTTTCTCTCTCTACCTCCAAATTCTAGGGTTTCTACTTCTCTCTTCCCT
ATCTTGTTCGCTTGGCTACTACTGAGCTAGACCGTACTACGACAACCAGA
TGGGGTCGATCCCCGATCCCGGCGAGTTGACAGAGTTGACTCCGCCGAGC
TTCGACGAGTTCCAGAGGCAGACCTCTCTCATGACCAGCTGTACTCTACT
GTGGAAGGAGCTCTCGGACCACTTCACGTCCTTGGAGCAGAATTTACTGA
AGAAATCTGAGGCCATCAAGCGCAAAATTCAAAACCTAGAGCAGGAGACC
AAGGAGTCACTCGACGAGCTCGAGCAGCGGGAGGTCACAATCATGGAGAG
CGTAGAGATCGCGGTCGGAAAGGTCGAGAAGAGCAAGGAGGCCGCGCTCA
AGGTCTTGAAGAGAGGTCGCTCCGACGATGACGACGGAGAGGTGGACGAC
AACGAGGGATTGCTGATGAATCTCAAGTCCTTGTGCTTGAAGATGGATTC
TGGACGGTTCTGGAGGTTCGTGACGGCGAGGAAGAAGGAATTGGAGGCTC
TGAGGTCACAAATGCCTCTGGCTTTGGCTGATTGTGTTGATCCGGCGAAG
TTCGTGCTCGAGGCGATATCGGAGGTGTTTCCGGTGGACAAGAGAGTTGA
CAAGAGCGAGAGGGGTAACGATTTGGGCTGGGCTTGCGTTCTTGTTCTGG
AGTCTCTGATTCCGGTGGTGGTCGACCCGAAGATCGGGAAATCAAGGCTT
CTGGTGACGCCGAGCGTGAAGGAACGTGCCAAGGAGATCGCCGAGACTTG
GAAGGCCAGTTTGGAAGAGCGAGGTGGCATTGAGAACGTGAAGACTCCTG
ATGTTCACACGTTCCTGCAGCATTTGGTGACTTTTGGGATTGTGAAGGAG
GAGGATGTTGATTTGTACAGAAAACTTGTGGTTGGGTCGGCCTGGCGCAA
GCAGATGCCTAAGCTGGCCGTTTCGCTTGGCCTCGCCAAGAAAATGCCGG
ATATGATTGAAGAATTAATCAGCAGGGGACAACAGCTTGATGCGGTACAT
TTCACTTATGAAGTTGGACTTGTGCACAAGTTTCCTCCTGTTCCTCTGCT
GAGAGCTTTTCTGAAAGATGCTAAGAAAGCTGCAGCTTCTATTATGGAAG
ATCCCAATAATGCTGGTCGAGCTGCGAACCTAGCTGGACGCAAAGAGCAG
TCAGCACTCCGAGCTGTCATCAAGTGTATTGAAGATTACAAACTTGAGGC
AGAATTTCCTCCAGAAAACCTCAAGAAGCGCCTTGAGCAGCTAGAGAAGG
TGAAACCAGAGAAGAAAAGGCCAGCTGCAGTCCCTGCCAACAAACGAACA
CGAGCCAACAATGGAGGTCCCATGCCTCCAGCCAAGGCTGGACGCTTGAC
GAATGCATATGTGTCTTCTTTCCCTACACCTCCTCCGACGTTTGTCAGGT
CTCCTTCCCATGCTCAGTATCCTGCTGGGTACTCACCATACCATTCCCCA
CCCACCATGTATGGCAGCAGAAGCCCACCAACCAATCCCTATGCGTACTC
ACCTGAAGCCGCCCCTCCACTTGCCGGATCATATCCTGGAGCTCCCATGA
ACTATCCTGCATACGGGGGTTATGGCAATGGTATGGTACCAGCTTATCAG
CAGGCTTACTACCGATAGATAATGACACTCTTGTGAAGATGGTAACCACT
GATATGATGACTCATCCCCAAATCTCATCCTCTTTTTATAATGGCTTGTT
TGTAATCACTAACCGTTTAATGGTAGCGATGTCTGTGTGTTAATCATGAT
ATTTTTCTCGTGCTTCTTGCCTTCTCATGGCGGGAAGCTGTATTTCTAAT
GTTGATCAAACTCTAGTAGTACTAGGTGATTGTGAAAAGTTGTTAGGATG
ACTGAAAAACATCAACGCAAGGTACCACCCTACTGTTATTCAGTTTAGTT
GTAGGACTGTTACTCTTCTCTATGCTTCTCTTTACCCTACGTTTATTCTT
GATTGTGTT

FRS5
>lcl|PRUAV035276 acc=PRUAV035276 len=520 sp=PRUAV type= begin= end= strand= chr= def=IPR004330:Transcription factor, FAR1-related;
CCTTTCGCTGGGACTGAGCTTCTCGCTTTGAAACAAACATGGAGTTCCCG
CGGATCTGACCCTCCGGCATTTCGGGCTTCAGAAAAATCAAATGACTCAT
GGATTCTGAACTTGATATAAATATTAATGATGGGGTGTTAAATGATTCAA
GTGATGCCGAGCTTAAGCATTCTAATGATGGTGCATTGGTAGGAAGTCTT
TGTTGAAGTTGAAGAGATGTCTCATCTTGGACAAGGACAAGATGATGAAG
TGACTCAAAATCCTTGTACAGATGGATCAAGTGTAGGTGTAGCGGTCGAA
GCAGATGAGCCGTATGTGGGTCAGGAATTTGATACAGAAGAAACTGCACA
AGCATTTTANAATGCCTATGGCATGCGTGTGGGTTTCATGACTCGTATGA
ACTACCTGTCTCGATCCAAACATGATGGAACCATTATTGGCCGGACTTTT
GTATGCAACAAGGAGGGTTACCGGAAGCCTGGATAGGCGCGATAAGACTA
CCATAAAGCCTCGGGCTCCC

FRS6
>lcl|PRUAV011091 acc=PRUAV011091 len=1288 sp=PRUAV type= begin= end= strand= chr= def=
ATAGTTGCCATTGACACTACATGCTTGGAAAACAAGTTTGAAGTCCCGCT
GGTGTCATTTACTGGAGTAAATCATCATGGACAATCTGTGCTGCTAGGCT
GTGGTTTACTTGCAAGTGAGACAGTTGAATCCTATACATGGTTGTTTAGA
GCTTGGCTTACATGCATATTGGGACGCCCTCCTCAAGCGATCATTACTAG
TCAATGCAGAACATTGCAAACTGCCATTTCTGATGTTTTCCCTAGAGCTT
CTCATTGTCTTTGCTTATCACATATAATGCAAAAGATTCCAGTAAAATTT
GGGAGGTATTGTTTGAGTATGAAGCAATTAAAGAATCTTTTAGTAGAGCA
GTTTACTACTCTCTGAGGGTGGAGGAGTTTGAAGCAGCTTGGGAGGATAT
GGTCCAGCGCCATGGAATTAGAGATCATAAATGGCTTCAAGCATTATTTG
AAGATCGGAAGCGGTGGGTTCCAGTATATTTGAAGGATATATTTTTGGCA
GGGATGTCCCCTGTGCAACCAAGTGAGGTTGTCTCTTCGTACTTCAAAGA
ATTTCTTCATAAAGATACTCCTTTAAAGGAATTTTTAGATAAGTATGATC
AAGCTCTGCAAACGCATCATCGGCTGGAAGCCTTGGCAGATTTGGATTCA
AGAAATTCGAGTTATATGTTGAAGTCAAGATGCTATTTTGAGTTGCAACT
CGCCAAAGTGTACACTAATGACATTCTTAGGAAGTTTGAATCGGAGGTAG
AAGGAATGTACTCTTGTTTCAGCACTAGTCAGTTAAATCCTGATGGGCCA
GTCATAACATACATAGTGAAGGAACAAACTGAAGTTGATGGAAATAGGAA
AGAGGTGAGAGACTATGAGGTTTTGTATAATCCATCTGAGATGGAGTCCT
TTGCATCTGTGGCATGTTCAACTTGAGGGGATATTTGTGCAGGCACACAC
TTTTCAGTCCTTAACCAAAATGGCGTGGAGGAGATCCCGGCTCAATACGT
CCTTTCGCGATGGAGAAAGGATATTAAACGCAATTACATTTTTGATCATA
GCTGCAGTGGCATTGACATTAATAACCCAGTTCACAGGTATGACCATTTG
TATAAATGCATGGTGCAAGTTGTGGAAGAAGGGAGGAAATCACAAGACCG
ATACAAGGTTGCATTCGGGGCTTTGGATGAGATCTTGAACAAGCTTTGTC
TTACAGAGGATCCTGCCCTGTAAGTGAGAAATTATGTACAGAATGAATGG
TGTAACACATTATATTAAGGCGCCATCTCTTTGTAGCT

FRS8
>lcl|PRUAV037910 acc=PRUAV037910 len=412 sp=PRUAV type= begin= end= strand= chr= def=
CAAACAGCCGCAAGAAAGAAACAAGAACAGGCTGTCTAGCAATGATAAGG
TTGAGATTAGTAGAATCTAACAGATGGAGAGTGGATGAAGTCAAGCTTGA
ACACAACCATTTATTCGATCCTGAAAGAGCTCAGAACTCCAAGTCGCACA
AGAGGATGGACTCAGGAGCTAAAAGAAGATGGAGCCAACTGTTGATGTTG
AAGTACGCACAATCAAGTTATATCGGACACCTGTTGTAGATGCAGTTGGT
TATGGAAGCTCAAACTCAAACGAGGGAGAAACTAACAACCATGTTGATCG
TTCCAAGCGATTGAAACTCAAAAATGGAGATGCAAGAGCAATTTATAAGT
ATTTTGCCGGGTTCAGCTAACCGATCCTAATTTTTCATGTGATCGATCTC
AATGATGAAGGT

FT
>lcl|PRUAV011973 acc=PRUAV011973 len=972 sp=PRUAV type= begin= end= strand= chr= def=IPR008914:Phosphatidylethanolamine-binding protein PEBP;
ATAAAAAGAAAGAAAAGGAGGAAAATGCCTAGGGACAGGGACCCGCTTGT
TGTTGGAAGAGTGGTAGGTGATGTTTTAGACCCGTTTACAAGGTCTGTTT
CTCTCAGGGTCACTTACGGTATGAAGGAGGTTAACAATGGTTGCGAGCTC
AAACCTTCCCAAGTTGTCCACCAACCTAGAGTTGATACTGGTGGGGATGA
TCTTAGGACTTTCTACACTCTGGTCATGGTGGATCCTGATGCACCTAGCC
CAAGTGACCCCAACCTAAAGGAATATTTGCATTGGCTGGTTACGGATATT
CCAGCAACAACTGCGGCAAGCTTTGGGCAAGAGATTGTGTGTTATGAAAG
CCCACGGCCAACGGTGGGGATTCATCGCTTTGTTTTGGTGTTGTTTCGGC
AATTGGGTAGGCAAACAGTGTATGCTCCGGGATGGCGCCAGAACTTTAAT
ACAAGAGACTTTGCGGAGCTTTACAATCTTGGATTACCGGTAGCTGCCGT
CTATTTTAATTGTCAAAGAGAAAGCGGCTCCGGAGGAAGGAGAAGATAAT
TAAGTTTGATATTATTAAGCGTGTGATACGTGTAATATTATTAAAGAAGC
TAGTTAATCTATATATAATGTGGAAACTAATAATAATAATAATTTAGCTA
GCTAGTGGTAATCAATCTCCTACTAGCTAGTACATGCCATGGCACTAAGG
CACTAAGGCACTAGGCCACTAGGCCACTAGGGCACCAGGGCACCAGGGCA
CCAGGGCACAGCATGTTGTATGCTTGTTTGAGACTACATCTTCGTACGAA
CTCCACTTTCCAATTAACAAGACCAGCTATATATAATTAAGTAAATGTCA
AAGTTCTCTTCTTCGGTTCGTCTAATTAAGGGGATGTCGACTCCTTATAG
TTATACATATATACAAAGTGTGGGGTGTAATTGTAGATCAAATATTCATA
ATATATTATATTTATTATAGAG

FYPP3
>lcl|PRUAV002173 acc=PRUAV002173 len=1487 sp=PRUAV type= begin= end= strand= chr= def=IPR004843:Metallophosphoesterase;
GGAAGCCATTCGAAAAAAATAAATAAATTAAAAAGAGGGCAGATCCCGTC
CGTCTGCTTGGTAATTGCGGAATTGGCATCACACTCACACGCTGCTTCTG
TAATTTCGTAATTGTCGTCTCTCGTTTGGGTTTGTTGCTGAAAACCCTAA
ACAGAGAGAAGGAAGAGAAGAGATGGATTTGGACCAGTGGATCTCAAAGG
TGAAGGAAGGACAGCATCTATTGGAGGACGAGCTTCAACTCCTATGCGAA
TACGTAAAAGAGATTCTTATTGAGGAGTCCAATGTGCAACCTGTAAACAG
TCCAGTCACTGTTTGTGGTGATATTCATGGCCAGTTCCACGACCTAATGA
AACTTTTCCAGACTGGAGGCCATGTACCAGAGACGAATTACATATTCATG
GGAGATTTTGTTGATCGAGGTTACAATAGCCTTGAAGTTTTCACTATCCT
TTTGCTTCTTAAAGCGAGGTATCCAGCTCATATTACCCTTTTGCGTGGTA
ATCATGAAAGCAGGCAACTTACCCAGGTATATGGCTTTTATGACGAATGC
CAGAGGAAGTATGGAAATGCTAATGCATGGCGGTACTGTACAGATGTTTT
CGACTATCTGACGCTATCAGCAATTATAGATGGAACTGTGCTATGTGTCC
ATGGTGGACTTTCTCCTGACATCCGAACAATTGATCAAATAAGGGTTATT
GAGAGAAACTGTGAAATTCCACACGAGGGGCCATTTTGTGATCTCATGTG
GAGTGATCCTGAAGATATTGAAACATGGGCAGTAAGTCCACGTGGAGCAG
GTTGGCTTTTTGGATCCAGAGTCACTTCTGAGTTCAACCACATAAATAAT
CTTGATCTGGTTTGTCGGGCACACCAACTTGTTCAAGAAGGTCTTAAGTA
CATGTTTCAAGATAAAGGCCTTGTAACTGTCTGGTCGGCACCAAATTACT
GTTATCGGTGTGGGAATGTAGCTTCTATTTTGAGTTTTAACGACAATATG
GAGAGAGAGGTGAAGTTCTTCACTGAAACAGAGGAGAACAACCAGATGAG
AGGACCCAGGACAGGAGTACCTTATTTCTTATGATCAGTTGGAGTGATTT
GGCTGCGTCATTTGTATAATCATTTAAGTCTTGGTATAGGTGTTGAGAGT
ACTGTAACAGAGAAGCGCCTTGAATAGGTCGCGGCCTGGTGGATCTCCTT
TAATACTTGGCTGTAGATCCTGCCTTGAGGTTGAGGTTTTCCATCTGGTC
TGGCTGCTAGACAATTTGACATTCATGGGTTGTGTATTACTTACTAGGTT
GCTAATTGTTTTTCAATTCTTAATCCATGCCCGTTACATTTCGTTATGTT
TCTTATTGTCTGCCCTGTTTTGGAATACATGTCTACTGTATCATGCAGCA
ATGCCCAAATTACAAGCATTTTGTTATTTAATATTTATGCCTATTTCTAA
TGGCACGCATTTCATTCAGAACCCTACTTTTATTCGT

GA2ox
>lcl|PRUAV012448 acc=PRUAV012448 len=763 sp=PRUAV type= begin= end= strand= chr= def=[corrected by FrameD] 
aaaagtgcccctccactcaagccatatcaactttcttcacatttacaaaa
attctatcatccatatcagcttcctctcatctttcagcttcttctctctt
tgaccttaaacacacacacatacacagagaagagcaaganacaactacta
caacaatggtgtttgtgactaaaccacctactgaaaacttttcttatcct
agaggcagcaaagtctccaaattctttgctgggattcctctgatagacct
ttcaaaacctgactccaaacagctcatcgtcagggcttgtgaggagtttg
ggttcttcaagattatcaaccatggtgttccaatggaattcattaccagg
ttggaatctgaggccatcaaattcttctccttgccactttctgagaaaga
aaaagcagggccacctaatccattaggatatggtaacaagtatattggga
agaatggtgatgttggttgggtggagtaccttcttctaacagccaacaca
gaatccaattcccagagatttttatcagtttttggacagaacccagaaga
gttttgttctgctttgaatgattatatatcagctgtgaagaaaatgacat
gtgagattcttgaactgatggctgaaggattaaagattcaaccaaggaat
gtgttcagcaagcttttgatggatgaacagagtgactcttgcttcaggtt
aaatcactacccaccatgtccagagcttacaagtatttgagtgaccaaga
aatgtagattggg

GCR1
>lcl|PRUAV007411 acc=PRUAV007411 len=1683 sp=PRUAV type= begin= end= strand= chr= def=[corrected by FrameD] 
atgttttggaaagagctagagaattgttgttaatcctgcaactccttcgc
ctctaagattcgaacccacgcggaaacacttgaaagttaaagcagcagag
aattgcattaatcactcgaccaaagtgaccactgccgtcacaacataaat
aagaacgttttgaaattctgtatccacagactcgggccgagtatctgact
gtattggcgcgatcgaatcataacaactacaagcagagaaagagattcac
agagaagaaaatggcggcgacggggcaagtcgccggaggactgacggcgt
acgatcgccaagtgttgaccgcagtcaacgccggagcggcgagcctctca
ttcgtcgggtcgggcttcatagtcctctgctacgttctcttcaaagagct
ccgcaagttctccttcaagctcgtcttctacctcgccctctctgatatgc
tttgtagcttcttcagcatggttggggatccatccagaggatttttctgt
tactcgcatggctatagcactcatttcttctgtgtagcatctttcctatg
gactaccacgattgcgtttaccctccaccgcaccgttgttagacacaaaa
cggatgttgaagatatggaggcaatgtttcatttgtatgtctgggggact
tcactagttatgactgtggtgcgctctattggtaataaccatagccacct
tggaacatggtgttggtcacaatcagggcgtactggaaaggcaattcact
ttataacattttatatgccactctggggtgcaatttnnctttacaacggt
tttacgtactttcaagtgataagcatgctgaagaatgcaagacgaatggc
agtcggcatgtcagaccggacttatcaatctgatgccagagcagaaatga
aggctttaaaccggtggggatactatcccctcatcctgataggagcatgg
gcttttggcacaatcaaccgcattcatgactttattgaaccaggtcataa
aaaattttggctctcacttcttgatgttgggacatctgcacttatgggcc
tgttcaactcaatagcctatggcttgaactcctcagtgcgacgggcaata
tatgaaaggttggatctgttttggccagacagacttcaaagatggttccc
aaacagttcaaggtttagaaaccaacagcaagagagtgaactagtggcac
tgaaaattgaagatcagcactagcaagtgggacatattttatctgcacct
accaaaattttcaacattttctcattaaaatttgacctggacggaattaa
gaaatgaaagaggaacacatcgacgtacatcggtgcaaagtcaactgcac
tcatttctctctggtgattcgaacacgactaacatcttcaaactctactt
gttccataatgagattgattgaaattgttttgtgatagatgtgtccatag
agggttgtttcaagtagaagaatcttgtgtagaagctgtgattgtgcaaa
tattgacccattaagctgtattacctatagagaaagggctggaatggtct
ttgtctaggcattttatttcgttccaatttttcatagttatgtacttgat
ttaggtacttgtaatttttttcctaatttaagaataggaaatgccttaca
aggccaggcccaaacttattgcgccataagttt

GH17
>lcl|PRUAV005464 acc=PRUAV005464 len=1645 sp=PRUAV type= begin= end= strand= chr= def=[corrected by FrameD] 
ggattgaaaggggtgttagtcattaatgtcttatggcatgcctgaggaag
aagaagcactgcattgaatttgaagggtttttatttgtcagtttggctcc
ttgtttggtccacctcaccaacccatatcgggatctttgtcaaaagttga
aacctttgtcggtttttattcncgagaccatgatgaagagcttctggttc
tttgctcagtttcttcacgtcttcttggtcttctccactctaattgcctc
tgtggcagtacaagcattcactggagcctatggaataaattatggaagaa
ttgcagataacatcccttctcctgataaagttgctactcttctcagagca
gcaaagataaagaatgtcaggatatatgatgctgatcacagtgttctcaa
ggcttttagcgggactgggcttgatttagtggtaggacttccaaatggat
acctgaaggacatgagtgccaatgaggaccatgcaatggattgggttaaa
gaaaatgtgcaggcattccttcctgaaacacgcattcgtgggattgctgt
gggcaatgaagtgttaggtgggaccgattatgaattgtggggagctcttt
tgggcgcagttaaaaatatctataatgcaataaaggagctaggattaact
gatgtagttcagattaccactgcccattcacaggctgtttttgctaattc
cttccctccctcttcctgtatattcagagataatgttaaacagcaataca
tgaagccacttttggagttcttctcagaaattgggtctcctttctgttta
aatgcttacccattccttgcctacatgagtgatccggagaacattgatat
taattatgctcttttccagaaaactcaggggatttctgatccaaagactg
accttcattatgataacatgcttgatgctcagattgatgcagcctatgca
gcattggaagatgctnnggattacaaaaagatggaagttattattacaga
gacagggtgggcttcacgtggagatgacaatgaagctgcagctacagtaa
ataatgccaggacatataattataatctacgtaaaaggctagcaaagaaa
aaagggacccctctccggccaaagtccgtagtgaaggcatatatttttgc
catatttaatgagaacttgaaaccggggccaacttctgagagaaattttg
gactgtacaagcctgatgggaccattgcatatgacattgggtttcatgga
cttgtatcatcatctgcggattcgttgcgcttatcttcgaaggatattgg
agctcngaggctggtctcggtcgcaatacttgatattaccaatctctatg
gcagcagcatttcttctgtttttgagatgatgattgagcaaaccaggcgg
cagcggcggtcggagttgatcacgtctcattcaaaagtacaaacgtaaca
ttgatttgaaaattgtatggtagcagctagctatattgcttattaagttt
atccatcagaggaaatgtatatctagttttgtctttttctactaacttcc
ttttgttcttatttattctctcgtctcatgatttccaaccactgttttaa
ggcttcttggggcgtcatatttataaataagaatagaaaagctag

GH17-33/65
>lcl|PRUAV000103 acc=PRUAV000103 len=2065 sp=PRUAV type= begin= end= strand= chr= def=IPR000490:Glycoside hydrolase, family 17;
CTCTCTCTCGCAAACCCATAGCTTTCACAGTTGCGTGCCTACATTGGGCA
TTTGACCTATAACCCATTGTCCCAGCTCATTTCTGAATTCTGAGAGTGAG
GGAGTGATTCTAAGAGCTCTATATACAGTGGTCACTCTCTCTCCTCACTG
TTGGCCAATTTGGAGCTGCTGCAGCTTCTACATTTCTGCTTAATTCCCTT
TTGCAGTCTCCAAGCTGAGCACCAAAAATGGCGACCAGCACTAGCTTCAG
CTGCTGCTCTTCACTATTCTTATCAATTCTAATCATTTCAGGGTTTGTGT
TTGCTGAAATGGTGAATTCAATGGGGATAAACTACGGCCAAATCGCCAAC
AACTTACCTTCGCCGGACGACGTTGTTCCGTTGGTGAAGTCCATCGGCAT
CTCCAAGATCAAGCTGTACGACGCCGATCCCAAAGTCCTCAAGGCCTTCG
CCAACACCGGCGTCCAGTTCATAGTAGGCCTCGGTAACGAGTACCTCACC
AAGGTCCAAGACCCGGCCCAGGCCCAAAACTGGGTCAAGTCCAACGTTCA
GGCCCACTTACCCGCCACCAACATCACCTGCATCTTCGTCGGCAACGAGG
TCCTCACCTTCAACGACACGTCGTTGAGCAACAATCTCCTCCCCGCCATG
CAAAGCGTCCACGCCGCCCTCGTCTCTCTCAACCTCGACAAGCAAGTCAC
CGTCACCACCGCCCTTTCCCTCTCCATTCTCGAGACCTCGTTCCCGCCGT
CGGCCGGAGCTTTCCGGCGAGATCTGACCGGCTGCATCACTCCGATCCTC
AACTTCCACTCCAAAACGGGCTCGCCGTTCTTGATCAATGCCTACCCCTA
CTTCGCCTACAAGTCAAATCCTAAGCAGGTGCCTCTGGACTACGTCCTCT
TCCAGCCCAACTCCGGCTCGCTCGATTCGGGCACCAATCTCCACTACGAC
AACATGCTCTTCGCTCAGATCGACGCCGTTTACTCCGCCCTAGCTGCGCT
AGGGTTTAAGAAGCTTCCGGTTCACATCTCCGAGACCGGTTGGCCGTCGA
AGGGCGACGAGGACGAAGCCGGAGCGACGCCGGAGAACGCGAAGAAGTAC
AACGGGAATCTGATCAAGCTCATCTGCCAGAAGAAGGGCACGCCGCTGAG
GCCCGGGTCGGATCTCAACATCTACGTCTTCGCTTTGTTCAATGAGAACA
TGAAACCTGGCCCGACTTCCGAGAGGAACTTCGGGCTTTTCAAACCCGAC
GGGTCGCCCGCGTACTCAATCGGGCTGTCGGTGAGCAACAGCTCCTTTGG
TAACGGTAACTTGAGTTCGAATTCGGGTTCGGGTTCGGGAGGGTTGGTGA
ATCCGATTACTCCCTCTCCGCCGGGAACTTCCAGTTCTGGCTACTTGGCA
ATTTCCTCCGCCGCGGTCACGGCAAGTCCTTCATTTTTACTGTTTACTGT
TTTCCTGTTTTACTGTGTTAAGCAGCTGAGTTTTTAGTGGACCAGATGTC
CAACGGATATTGGTCATTCAGTGTTGATAAGATTTTGGATGATTTAATTA
CTTGCGAGACAGTGGTGTCCGTTGGGTTTGATTGGGACAAATTTAATAGG
GCATTTCGTGGAAAACGACGTCGGCTTACCTGTACATGTGCCAGCATACA
GTCGCTTAATTTAGATTGGTTTTTCGGTTTAATTTTTGCTTATTTTGGGT
TGTTTAGTTCTGATTTGTGTTTGTTTTATCAGGAGAGATGCCATGTGATT
GGTTTGATTCCCATGTTAGTGGTCTTCTTGTTGATGAAACATGTCCTTTG
AAGTTAGGGAAAAAGCTCAGAGCGATAAGTGCTCAAGCCTTTTAATCAGA
AATCAAGATGTGAATGGACGGTGGAAAAGATAGAAGGAAAAAAAAAAAAA
AAAAGGCTACTTGGGAATTAGGAAAAAAAAGGAGAATTATTTTCATTGTC
TTAATAACTCTAGTGATTAGGGAGAGAGGTGTTAGTTTAATGCTGCTGCT
GATGAGGACGTCTGGAAGGAGGCAGTCTAGAGAGAGAGAGAGAGTTATTG
ATTTTATTGATCTAC

GH17-39
>lcl|PRUAV000077 acc=PRUAV000077 len=1215 sp=PRUAV type= begin= end= strand= chr= def=[corrected by FrameD] 
ggtagagagtgagttatttatacaatttcctcttcttcatggatttccct
acacaagctagaacagttccaaaaactctcatggcttccatattgctgct
acttgtattgttgatgcctgccctgcaaataacaggtgcacaatctgttg
gtgtttgttatggacgaaatggcaacaatttaccatccgaaacagaagtc
gttgagttgtacaaaagcaatggcattggaagaatgagaatttatgaacc
caatgatccaacctatcaagcccttaaaggttccaacatagaactcaccg
tgaccatcctcaataaccagcttcaaagcctcactgatgctgctgctgca
acagattgggtccaaaagaatgtacaagcctacttgcctgacgtcaagtt
caaatacattgcggtcgggaacgaagtacaccccggcgatacagtgaccc
agtatctcttcccagccatccaaaacatttataatgcaattgtagcagcc
aatctgcaaggccagatcaaagtctcaacagcaattgacacaacccttgt
ggacaatgccttccctccttcagctggaaaatatagtgatgatgcaaagt
cattcataaccccagttatcaacttcctagccagcaatggggcccctctt
cttgtcaatgtgtatccttacttcagctacattctaaatactgctcaaat
agaccttgcctatgccttattcacctcagatgggatcacgacgcccgacg
gtgtaaagtaccaaaacctgtttgatgctcttttggatgctcagtactcg
gctcttgagaaagccaatgctcccaacgtggagatcgtcgtgtcagagag
cggttggccatccgaaggtggtaatgctgcaacccctcaaaatgcacaaa
tattctaccagaatttgatcaaccatgtgaaaggcactactgggactccg
aagaggcctggaaaagctatagaaacttacctttttgccatgtttgatga
aaataccaaggacggtgctgaagttgagaaacacttcggtgttttctccc
ccaacaaacaacccaagtaccaactcacctttgnngcntagaggagtgac
acaatcatttgtcttgagtatgtagaatatttaagctgaataagagtgcg
ttgtccctgttcttgtaatacaataaaataataagatgcacaagattatt
atgaattctgatgtt

GH17-44
>lcl|PRUAV004835 acc=PRUAV004835 len=1990 sp=PRUAV type= begin= end= strand= chr= def=; reverse complemented by FrameDP 
ACAAATTAGCCAGCTGAGAGCCGAAAGCTGAATATTATTTGCCTTGCGGT
TCTTTTCTCAATGGCCATGGCCACCTCTAAAACAAGCAATACGTCCATTC
CCTTCACCACTACTATAATGCTTCTTTTGGGGCTCCTGGTGGCAAACCTT
GGTATAACAGGTGTACAATCCGTAGGTGTATGTTATGGAATGCTGGGCAA
CAATCTACCATCCCACGCAGAAGTTATATCTCTTTACAAATCAAACAACA
TCAAACAGATGAGAATTTACGATCCAAACCAATCCGCTCTACAAGCTCTT
CGAGGCTCCGACATCGAGCTCATGCTTGGTGTCCCAAACCAAGACCTTGA
ACGCCTCGCAACCAACCCTTCCGAAGCGCAAACATGGGTACAAACAAATG
TCTTGAAATTTGGGCAAAGCGTGAGATTCAAATACATTGCGGTTGGGAAC
GAAGTGAGCCCGGTTTATGGAGACACTACTAGGCTGGCTCAGTTTGTCCT
CCCCGCAATGAAGAACATATACAATGCAATCAGATCAGCTGGCCTTCAAG
ACCAAATCAAGGTCTCAACTGCCATAGAGACGGGATTGATAGGCAACTCC
TACCCTCCGTCACAAGGAGCTTTTCGGGGCGATGTGAGAGCTTATTTGGA
CCCAATTATAGGGTTCTTGGTTTATGCCAAATCACCACTACTTCCTAACA
TCTATACATATTTTAGTTATATTGGAAATCCTAGAGATATTTCTCTTCCT
TATGCTTTGTTCACTTCACCATCAGTTATGGCATGGGATGGTGATAAAGG
GTACCAAAACCTGTTTGATGCAATGCTGGACGCTTTGTACTCGGCTGTTG
AGAGAGCTGGAGGAGGCTCTTTGGAGGTTGTGGTGTCGGAAAGTGGGTGG
CCTTCGGCAGGTGCGTTTGGGGCATCAACGGATAATGCGAGGAATTATTA
CTCGAATTTGATTTGGCATGTGAAAGAGGGTACCCCAAAGAGACCTAAAA
GATCCATAGAGACTTACTTGTTTGCCATGTTTGATGAGAATAACAAACTG
AGTGAAGAGACAGAGAGACACTTTGGGGTGTTCTTCCCAACTAAAGAGCC
AAAGTATAACCTCAATTTCGGTACTTCGGCTGGGTATAATACTACAAATA
CCCTTAAAACTGACAAGTAATTACCGTTGGTTTCTTTCGATCCCCAAGTG
CTGTTCTTAAAAATTAAAATAAAAGAAGTGAGCAGCAAACTCTTTATTTA
TTTATTTTTATTTTATTTATATTTTTATCGCATGTGTAAGTGAGTTCTAT
TTCTTCTTTGTATGTAGAACATGTGGTCAGCAATACCGAAAGAAAATTCA
TATCGATACTAGCAGCCCCTACAAGATCATCAATATCCACAAAGACCCAA
CCCAACTTACAAGATTATCAAAATTACAGAGAGACCCAAATCCAAATTAA
CTAATTAATCTCTCATGATTAATTCTACAAATTAATTAATCTTCGTCTTC
ATATAATCAACAGCTTTTCTTTCAGCCTTGATTGATTCATGTATAGGTGT
TGCCAAAGTCGAAAATTCCGATCTTACCGCCTTTGCATCCGTTAATGGTA
TTCCCACGAACGTCGAAAGTATCACAGTCTGATCTCCCACCAGTCCCCTT
TTTTTCCCTTTCTTTTTTTTCTTGTCACCCTTGGGCTCCGAGGGGCTTGT
AGCAGGTTGATCTTGAAGCCCAGCACTTGAGGAGGAACTATCATGTGTTG
GCTTTAAGCCCTCATCACTCTCATCTGGTTGATCATGATCATGTGCTGCA
GGATTAGTGCATGGGGCTGGTTTTGTAGGAGCAGCAGGAGCTGGAGGGTT
GGGATTGTATTTGGAAGATGGCTCTGGAGTGTTGTTGTTGTTGTTGCGCA
AGCACAACGCCTTCCACATATGGCTAAATGTCATTGTGTTTGTTGGAAGC
CGAAGAGCGCACGTCTGATCCACTTTAAACACACCATCAT

GH17-61
>lcl|PRUAV000448 acc=PRUAV000448 len=1751 sp=PRUAV type= begin= end= strand= chr= def=IPR000169:Peptidase, cysteine peptidase active site; IPR000490:Glycoside hydrolase, family 17;
AAAAAACCCACCATAATCTAAAAAAAGCACGAGTACACGAAATCAAAACC
TTTTTTCTTTGACAAAAAAAAAGGCGTTTTTTTCTGTTGCACAGAAATAA
ATGCAAAGTGCACACTCCCATATTTTTATAAATGAAATCTTGGGCATTGT
TAGGTGGCTAAAGTAGAGTACGTGGTTCTGGGGATACAGGGGTAGTGGGG
TGGTGGTGTTGGTGAAGTTGAAGGTGAAGGCCAAGGTGAAGGCCAAGATC
GGATCAGTAATGGCAAGCTACACTGTCCTATTCAGAATTATTCTGGTCCT
TCTTAGTCTCTCAGATTCAGCTGTTCATGTCCTCAGCCTGAGCTTCGGGA
TCAACTATGGACAAATAGCCAACAACCTACCATCTCCCTCAAGAGTCTCC
GTCCTTCTCCAAACTCTAAACGTCAGCAGAGTGAAACTCTACGACGCCGA
CCCGAACGTCCTCCAAGCATTCTCAAACTCACAAGTTGATTTCATCATAG
GACTCGGCAACGAAACTTTGCAGAACATGAAGGATCCTCTCAAGGCCCAA
GCTTGGATCCAGCAGCACGTCCAGCCTCATCTTCCCCAGACAAAAATCAC
CTGCATCACCGTGGGAAACGAAATCCTCGGCGGAAGCGACGCTCAGCTCA
TGTCGTATCTCCTCCCTGCAATGCAATCTGTCTATGAAGCTCTTGTTGAT
CTTGGGCTCTCCAAGCAAGTTACTGTCACAACAGCACATTCTCTTACTAT
TTTGGGAGACTCCTACCCTCCTTCATCTGGGCGTTTTAGGCAAGATCTTG
CTGAGTATATCCAGCCAATTCTCAGTTTTCTTGCACAAGTTAATTCACCT
TTTCTCATAAATGCATATCCATATTTTGCTTACAAGGACAACCCTGGAGA
AGTTCCATTAGAGTATGTGCTTTTTCAGCCTAATTCTGGCATGGTTGATT
CAGTTACCAATCTGCACTATGATAACATGTTGGATGCTCAGATTGATGCT
GTTTATGCTGCCATCAAGGCAATGGGGCATACCGATGTCGAAGTGCGAAT
CTCCGAGACGGGTTGGCCTTCGAAGGGGGATCCGAATGAGGCCGGAGCCA
CGCCGGAGAATGCAGGGTTGTACAATGGGAATTTGATGAGGAAACTTGAA
GAGAGGAAAGGAACTCCGGCTAAGCCTTCTGTTCCAATAGAGATGTATGT
TTTTGCACTTTTTAATGAGGATTTGAAGCCTGGCCCTGCATCAGAGAGGA
ATTATGGGCTCTATTATCCTGATGGCACACCAGTTTATGATATTGGCTTC
AAGGGTTATCTCCCTCAGCTAACCTTTTCTGCCGACTCAAATAAAAATAA
TGTCCTCTCCATCTTCAACTTTCTGCTCTTTCTTATTGTGTACTTATTAT
TATCTGCTTAATGCTCCCAAATTTTGGGCTCGATCCTAAATCAATTGGTT
CGCATTAAGTTCGTTCAAATGTCTGGGGACTTGGGAGCCAACATATGCAT
GAAGAATTCCTCAATATTTTTCCAGGGCAAAAGGAGTTCTACAGTCTGAT
AGGTTATAGCTTCAATGAATTCTTATACTGTATATGGACCGTCACATGTA
TTTACATAAACTTCTATATTAGCTAAGTACACCAAGCCAATATTTATTTA
CCACGTCATTTACATTTTACACCTTGCTGAATAATGGAAGAGGATCACTA
TTATTTTCATTTTCAATGTATTTTTCTCCTCAGATATTCTATTTCAATTA
C

GH17-101
>lcl|PRUAV000060 acc=PRUAV000060 len=1316 sp=PRUAV type= begin= end= strand= chr= def=IPR000490:Glycoside hydrolase, family 17;
GAGGCACACTTGCAATACTTCTTAGAATATCTATCTTTTCCTTATTATCA
TGGCTAAATCCAATTCATCAGTTGGTATTTCGATAGTATTTCTACTTGGG
CTGCTGATGGCTAGCTTCGAAACAACAGGAGCCCAAATTGGTGTATGTTA
TGGAATGCTTGGAGATCGTTTACCACCCCCATCAGAAGTCATTGCTCTGT
ACAAGCAAAATAACATCGGAAGAATGCGACTGTATGATCCAAACCAGGCT
GCTCTAGCAGCCCTTAGAGGCTCTAATATTGAGCTCATGCTAGGCGTTCC
AAATGACAACCTTCAAAGCCTTGCCTCAAGCCAAGCCAATGCAAATACTT
GGGTCCAAAATAATGTGAGAAACTATGGCAATGTAAAATTCAAATACATT
GCGGTAGGAAATGAAGTCAAGCCCTCAGACTCCTTTGCACAATTTCTTGT
TCCAGCCATGCAAAACATTCAGAACGCAATTTCCAGTGCTGGTTTGGGAA
TTAAAGTCTCCACTGCCATAGACACTGGAGTGCTTGGAAACTCCTTTCCT
CCATCAAACGGAGAGTTCAAGTCCGAATATGGAGCACTTTTGAACCCCAT
CATCCGCTTCCTAGTGAACAACAGATCGCCGTTGCTGGTTAATTTGTACC
CTTATTTCAGCTACAGCGGCAACACTCGTGACATTCGTCTAGATTATGCT
CTTTTTACAGCTCCATCAGTTGTGGTACAAGATGGCCAACGTGGCTATCG
TAATCTTTTCGATGCCATTTTGGATGCTGTTTATGCCGCTCTTGAGAAGG
CGGGCGGAGGGTCTTTGGAAATTGTCATATCCGAAAGTGGTTGGCCATCA
GCTGGTGGAACGGCAACAACGATTGATAATGCAAGGACTTATAACGCAAA
TCTGATTCAACATGTGAAGGGAGGGACTCCAAGGAAGCCCGGAAGGGCCA
TAGAAACCTACATCTTTGCAATGTTTGATGAGAACAGAAAGAACCCTGAG
TTTGAGAAACATTGGGGGCTGTTTTCACCAAGCAAACAGCCGAAATACCC
AATCAATTTCAACTGAGTAGCTAGGCAAGTGTAGTTGTGGTTAGCAATCT
AACCACCAATAAAACTGCAATAAATAGGCTGTCATGTATCGCATCACATG
TACCTAAATAATGCTCACATAGAGCAAATAATCTTATAAAATTACCGTAA
CTTAAAATATTATGTCTTTTCTTGGCAATATTGATGCATTACAAATCCCA
TTATAATCTCATTATGTTAAGAGCCTGTTAAAGAAAATTGCAGATATAAG
CTTAGTCAAAGTTAGG

GI
>lcl|PRUAV000817 acc=PRUAV000817 len=3359 sp=PRUAV type= begin= end= strand= chr= def=[corrected by FrameD] 
ACCAAAACTACAGCCTCTTAAAAATATTCCAACTAGAAAGATAAAAGGGA
AAACAAAATAAGAACTGGTTTTACAGTGCCATTTTCTTATCATAAAAGGA
TCACAAACATCTCAAGGAAAAAGCTTTCAGAGAAGTTCAAGCAATCGGAT
TGCAGTACAAATTTAAAGTTGTGAAGTTTTCTTCAGAGGCAGAGACTTGG
AGTTGTGACTAAACAGAGGGTTGGGCTACAACTTTTTCATTATTTTCTGG
GTCGCTCCAGCTTTATTGTTTAATTGTGGGAGATTGACGCAGTAATTTTA
TGCTGGGATGTTAAACTACAAAATTTTGATTCTTGATTGGTAGCGGGTAG
AAGGGAAAGCTTGTGGACTGTCTTTGTGTGATATTTTTGTGTGGTTGCAA
AGTTTGTGGATTGGTGCTGGGTTGAAGGTTAGCTGGGAGATAAATTTTCC
ATGGCTGCTACATCTGAAAGATGGATTGATCGTCTGCAGTTCTCCTCATT
GTTTGGGCCGCCCCCGCAAGATGCCCTGCGACGGAAGGCTCAAGTTACTG
CCTATGTGGACTACTTTGGTCAGTTTACATCAGAACAGTTTCCTGAGGAC
ATTGCCGAGCTGATCCGTAACCGTTATCCATCGGAGGTGAAGCGTCTCTT
TGATGATGTCCTGGCTATGTTTGTCCTTCATCACCCTGAGCATGGGCATG
CTGTTATCCTTCCAATTATTTCATGTCTCATTGATGGTACGCTGGCATAT
GAAAGGATCAGTCCACCATTTGCTTCTTTCATATCGTTGGTCTGCCCAAG
CAGTGAGAATGAGTATTCTGAGCAGTGGGCTCTGGCATGTGGGGAGATTT
TACGAATCTTAACTCATTACAATCGCCCCATATACAAGGTGGAGCAACAG
AATAGTGAAACAGAAAGAAGCAGTAGTGGTAGCCATGCTACAACAAGTGA
CTCCGTTGATGGTGAATCCAGCCATATACCTTTGGTACAACAAGAGAGGA
AACCTATAAGGCCTTTGTCTCCTTGGATTACTGATATATTGCTTGCTGCA
CCTCTAGGTATCAGAAGTGATTACTTCCGCTGGTGTAGTGGGGTTATGGG
AAAATATGCTGCTGGAGAACTCAAGCCACCATCAACTGCTTCTTCTCGTG
GATCTGGAAAACATCCCCAGCTCATGCCATCAACTCCAAGGTGGGCAGTT
GCTAACGGTGCTGGAGTTATATTAAGTGTTTGTGATGAGGAAGTTGCTCG
CTATGAGACTGCTACTTTGACGGCAGTCGCTGTCCCTGCACTCCTACTTC
CTCCTCCAACAACAGCTTTGGATGAGCACCTAGTAGCGGGGTTACCTGCT
CTTGAGCCATATGCACGCTTATTTCATAGGTATTATGCTATTGCTACTCC
AAGTGCCACCCAAAGACTTCTTCTTGGCCTTCTAGAAGCACCACCATCAT
GGGCTCCTGATGCACTTGATGCAGCTGTACAGCTTGTGGAACTCCTTCGT
GCTGCTGAAGATTATGCATCTGGCATAAGGCTTCCTAGGAACTGGATGCA
TCTGCATTTCCTGCGTGCAATTGGAACCGCAATGTCCATGAGAGCGGGCA
TAGCAGCTGATGCTGCGGCAGCTTTACTTTTCCGAATACTCTCACAGCCT
GCATTGCTTTTCCCTCCACTAAGACAAGTTGATGGAGTTGAAGTTCAGCA
TGAGCCTTTGGGTGGTTACATCTCAAGCTACAAGAAGCAGATTGAAGTTC
CTGAGGCTGAAGCAACAATTGAAGCTACTGCCCAAGGGATTGCTTCTATG
CTCTGTGCCCATGGGCCTGAGGTTGAATGGCGAATTTGTACCATATGGGA
AGCTGCGTATGGCCTCATTCCTTTAAGTTCCTCTGCAGTTGACCTTCCTG
AGATCATTGTCGCCACTCCATTACAACCTCCAATATTATCATGGAATCTG
TATATACCCCTCCTTAAGGTCTTGGAATATCTACCTCGTGGAAGTCCGTC
TGAGGCATGCCTTATGAAGATATTTGTTGCCACTGTTGAAGCGATTCTTC
AGAGAACATTTCCGCCTGAGTCATCAAGAGAGCAAAACAGGAAAACAAGG
TACCTTTTTGGCATAGGTTCGACCTCAAAAAACCTGGCTGTGGCAGAGCT
TCGTACAATGGTTCATTCACTATTCTTGGAATCATGTGCCTCGGTAGAGC
TTGCTTCACGCCTACTGTTTGTTGTGCTAACTGTATGCGTCAGTCATGAA
GCTCAGTCCAATGGAAGCAAGAAAGCAAGAGTTGAAGAAAGCTACCCAGC
TGATGAGAGCGTTGAAGAATCACAAAAGATGTCAGATAAGCAGAGAAACA
GAACTAAAAAGACAAAAAAACAGGGGCCTGTAGCAGCATTTGATTCTTAT
GTTCTGGCTGCTGTTTGTGCTCTTGCATGTGAGCTTCAGTTGTTCCCTTT
GATTTCGAAGGGGATTAATCGTGCTCACTCTAAAGATGCAAAAAATGTGG
CAAAGCCTGCCAAAGAAAATGTATGTACTAATGAGTTTCGGAGTAGTGTT
GACTCAGCAGTTTGTCACACACGCAGAATATTAGCCATTTTGGAGGCACT
TTTCTTGCTGAAGCCATCTTCCATTGGCACTTCGTGGAGTTACAGTTCAA
ATGAGATAATTGCAGCAGCCATGGTTGCAGCTCATGTTTCTGAATTATTT
AGATGGTCAAAAGCTTGCATGCATGCACTCTCTGTCTTGATGCGATGTAA
GTGGGACAGTGAAATTTGCTCCAGAGCCTCATCATTATACAACCTCATTG
ATTTCCACAGTAAGGCTGTTGCATCTATCGTTAACAAGGCTGAACCATTG
GAAGCACACTTGATGCAAGTTCCAATTTGGAGGGATTCCTTTGGGTGTTT
TGAAGGCAGAAAACTAAGTCAAGGTGGAAACAGTAGATGCTTAAATGTAG
GGCAGCCATCTGCCTTGCAGTGTGAGGATTCAGCACATTCAGAAACTAAA
CACAAATCTGAGAGTGCATCACATTCATTTGAGGGGTCGGGAAATACCTC
CGGTAAAGGTGTAGCAAATTTCCCATTAGATGCTTCAGATTTGGCCAACT
TTCTTACTATGGACAGGCATATCGGATTTAATTGCAGTGCACAGGTTCTT
CTAAGATCAGTACTCACAGAAAAACAGAGCTATGTTTCTCAGTTGTCTCA
CTGTTGTGGCACAAGTTAATTGCAGCTCCTGAAACCCAGCCTTCTGCGGA
AAGCACTTCTGCTCAACAAGGATGGCGGCAGGTCGTTGATGCATTATGCA
ATGTTGTGTCAGCAACACCAGACAAAAGCAAGCCACTGCAGTGGTTCTCG
AGGCGGAGA

HYL1
>lcl|PRUAV015329 acc=PRUAV015329 len=668 sp=PRUAV type= begin= end= strand= chr= def=IPR014720:Double-stranded RNA-binding-like;
ATGGGTTTCTAGTTTTGAAAAGAAAAGAAAAAGACCTTAAAAAAATTTAA
CCTTCTCTCTCTACCTATCAGACAAATCCAGGTACTCCGGCCAGAAGACA
AAACAGACAACATCCAGCCGAACAGAGAGCTGGGTTTCATTCTGTTTTCA
AGAAACTGTCAGAGCTATGGCCACAAACGAAGCCTTTCAAGGTGTTTCAA
ATTGCTATGTATTCAAGAGCCAGTTACAAGAATATGCACAAAAAGTGGAA
ATACCTACACCAGTATATGAGACTATAAAAGAAGGTCCTTCTCATGAGCC
TTCCTTTAAGTCCACAGTAATAGTTAACAATGTCAGATATGATTCTTTGC
TTGGGTTTTCCAATCGTAAGTTAGCAGAGCAGTCAGCTGCTGAAGTTGCT
CTCGTGGAGTTAGCTAAGTCTGGTGATGTCAATCAATCCATCACGCAACC
TATTCATGAAACAGGTCTGTGACAAAAATCTGCTTCAAGAGTATGCACAG
AAGATGAATTATGCTATTCCTTTATATCAGTGACCAAAAGGAAGAAACTC
CTGGTAGAGTACCACTATTTTCATGTACTGTAGAGATCGGGGGAATTCGT
TATGTTGGAGCTGCGGACAAAAAACGAAAAAAGAAGCTAGAAGAATAAAA
GTAGACTAAGAACTGCTC

KS
>lcl|PRUAV034493 acc=PRUAV034493 len=588 sp=PRUAV type= begin= end= strand= chr= def=IPR001906:Terpene synthase-like; IPR005630:Terpene synthase, metal-binding domain;
AAGAAGTGTACTGGACGAAACATACAGATGCTGGCTGCAGGGTGATGAAG
ATATATTTTCTGATGCTGCCACCTGTGCGATGGCATTTCGGCTCTTACGT
GTTAATGGATATGATGTTTCTGCAGATCCATTAAGTCAATTTTCAGAAGA
TTGTTTCTTTAATTCCCTTGGAGGATATTTGAAGGACATTGGTGCTGCCT
TAGAATTGTTGAGGGCTTCAGAATTCATCACACATCCAGATGAATCAGTT
ATGGAGAAACAAAATTACTGGACAAGCCATTTTCTGAAACAGGAGTTATC
AAATACTTTAGTTCAGGGTCATATATTCAATAAGCACATTGTCCTAGAGG
TGGAAGATGTTCTTAAATTTCCTTCCTACGCAAATTTGGGTCGGTTGTCA
ACCAGGAGGGCTATAAAATATTACAACACAGATAGTACAAGGATTTTAAA
ATCTTCTTACCGCTGTTTGAATATTGGCAATGAAGATTTCCTAAAATTGG
CAGTGGATGACTTCAATATTTGCCAATCTATACACCGTGAAGAACTCAAC
CATCTTGCAAGGTGGTTGAGGAGAACAGATTAGACAAG

KSb
>lcl|PRUAV032409 acc=PRUAV032409 len=405 sp=PRUAV type= begin= end= strand= chr= def=
TCCTTGCACTAAAGCGGTGGAGTGTTGGCGAAGAACAAATTAACAAGGGG
CTACGTTTTATTGAATCAAATTTAGCTTCAGCTACCGATGAAGAGCAACA
ATCTCCTGTTGGATTTAATATAATATTTCCTGCCATGATTGAATCTGCAA
TGAATTTCGATATGTATCTTCCCCTAGGAGCACCAACCCTAGATGCTTTA
TTTCACAGAAGAGACTTTGAGCTTAAAAGAGGCTATGGAAGCAACTCAGA
GGGGTGGAGAACCTTCTTAGCATATATTTCAGAAGGACTTGGCTCACAGG
ATTGGGAGTTGGTCATGAAGTACCAAAAGAGAACGGGTCCTTGTTAATCG
CCATCGACCACAGCTGCTGCTTTTACTCAACTTAAGAATACTGATTGTCT

KSc
>lcl|PRUAV058967 acc=PRUAV058967 len=452 sp=PRUAV type= begin= end= strand= chr= def=IPR008949:Terpenoid synthase;
AGGAAATTCAGAACTCCAGCACTTGTTTATGCTTATGAGCACTTGTGGCC
GTCTTCTCAATGATATCCAAAGCTGTAAGAGGGAGTTAGAGCAAGGGAAG
CTAAATGCTGTGTCATTGGCCGTGATTCATGGCGGTGGTATTGTTACTGA
GGAAGATGCCATCAATGAGATTCAGAATGTTATAAACCGTAAGACAAAAG
AACTGCTAAGATTAGTTGTGCTGGAGAAGGGAAGCATAGTTCCAAGAGCA
TGCAAGAATTTGTTTTGGAACATGAACAAAGTGATCCACCTGTTTTATTG
GAAGGATGATGGGTACGTTGGAAATGAGATGATGAAAGATAGTAAAAGAA
GTAATTGATGAACTCATCGTATGATTATCAGCCACTGTGGAGATCACCCT
CTACGCTGATTTGGCAGGTACATGGAAATATATAGAAGTGTAGAGGGAGA
ACTAAGT

LDL1
>lcl|PRUAV067054 acc=PRUAV067054 len=392 sp=PRUAV type= begin= end= strand= chr= def=IPR002937:Amine oxidase;
GTGGGAGTGTCCTCACCGGAATCAATGGAAACCCGTTAGGGGTTTTAGCT
AGGCAACTGGGTTTGCCTCTTCATAAGGTGAGGGACATTTGCCCGCTCTA
TTTACCAGATGGGAAAGCAGTGAATTCTGAAATTGATTCTAGGATAGAAG
CTTCTTTTAATAAGTTGTTAGATAGGGTGTGTAAGCTAAGGCACGCAATG
ATCGAGGAAGTTAAGTCCGTAGATGTTTCCTTAGGGACTGCACTTGAAGC
TTTTCGACGTGCTTATAGTGTTGCCCAAGACCCGCAGGAGCGTATGCTCT
TGGATTGGCATCTGGCTAACTTGGAATACGCAAATGCTTCCTTAATGTCC
AATTTGTCCATGGCCTATTGGATCAGGATGATCCCTATGAGA

LDL2
>lcl|PRUAV023731 acc=PRUAV023731 len=1049 sp=PRUAV type= begin= end= strand= chr= def=[corrected by FrameD] 
ccagaaaaaccctaactcctactgaaaattacccgcttgcgattcaactc
cgtccaaccaggtgagtcgcccttcactcccaatcctgcaagaacctttt
gcgcaaacttattgtgtattttacacacgctgtccactcaaattctgact
gcaaaatcggaaattaggccacaaatttagatttagtttaatttctgctg
tcactctgagtgatggaaactgtgagtttcttgggctaaattacagattg
gagttagaaataacatgggttttgtgggaagtgattgatatatgtgaatt
tgatgttcaatttgtgtgtaaagatgatcaaagtctcaatgattgatacg
agaatccataaaaatattgttaatgggttgtgacgtaattgtttgagatg
atatacccgtttgatactttgcttaaaatatactggggcgttcaagaaat
gcgggattgtgttcttgatttgtttctaagctgacttattgatttgggtt
aagaaactgtcactgagagaacacggtatagggtaatggagacaccaggt
gcagatggttctgttactaagcggtctctaaggaagaaagcgggtttgcg
aaattatgatgagaatttgatggatgatttcatagagaagcatttgggtg
gtactttgaagaaaaggaatagaaccaaggaggatttggagaaagagacc
gaaattgaggccatgatagcattgtcccttnnggattcccccattgatga
gctgcttgaggaggaaaagaaagctggggtggtcagtgagttgggcggga
agcagcagaatgattatattgttgtgaggaatcatattttagcaaggtgg
aggggtaatgtgcaagtgtggctttcaaaaggacagattaaagaaactgt
gagtggtgattatgagcatttgatatcttcagcttacgacttttctttnn
tgtataatggatacattaattttggggttncaccatcatttgtggctaat
gtgccagaggaggcaatcgaagggtctgtcattattgttggagcgggac

LHP1
>lcl|PRUAV004644 acc=PRUAV004644 len=1809 sp=PRUAV type= begin= end= strand= chr= def=IPR000953:Chromo domain; IPR018125:Chromo shadow, subgroup;
GGGGGGAATTGGGGTTCTGCACTGTAGAGAAGGAGAGAGAGAGAGACAGA
GAGAGGGAGAGAGACAGAGAGAGAGTTTTGTGGGATTTTAATTTAGCTGT
AGATTTAATCATTTAAGAAGAATCCTATCACTAGTACAAGTAGTAGCTGT
GCCATTTGATTTGGGCACAAATGAAAGTGAAGGGAGGAGGAAGAAGAAAG
AGTTGGGAAGCAATGCCTCTTGATGTTGTTCTTCAAGATACCAGCAACAA
CCCAAATGCTCCTTTTGCTACTCTTCTTCAGCTGCAAGCTAACGCAGCCG
CTCTAGAGCAACCCCAAGAGCAACGGCAGGAGCTTCAAGAACCTCAAGCT
CTCGAAGAAGCTGACGATGGTGAGGGCGAGGGTGAAGATGATGGTGAGGT
TGGGGGTGATGGTGATCGTGAGGCTGATGGTGTTGTTGATGACGATGAGA
ATAGAGAGCGCAACAAGCTTGCCGAGGGCTACTACGAAATCGAAGCCATC
CGCCGAAAAAGGGTCCGCAAGGGTGAGCTCCAGTATCTCATCAAATGGCG
TGGTTGGCCAGAGACTGACAATACATGGGAGCCCTTGGATAATCTCCATT
CAATCGCTGATGTTATCGAAGCATTTGAGGAAAGCTTGCGTGCTGGAAAG
CATCGGAAGCGCAAGCGCAAGTCCGGGACTCCTCATTCTCAACCCAAGAA
GAGGCAGCAGCGTTCTACTGATCCTATCTACAACGTGACAGATGTGGAAA
TCAGCATGGTTGATAAAGTTCTGTCCTCCGCTGCTCTCAACTGCTCGAGC
CTTGTTGATCTTCCGCCCCCTCAGCAGTCTGTGGGTGTATCATTTGAAGG
AGAGAATGATGGGCATGTCAACAATACTGAAACCACCAAGAAAGTTGATG
CTGAGAATTGGTGTTCAAATGCTTCCCAAGAAATTGGTGAAAGGAGAGAG
GAAAATGAGTATGATCCAAAGCTTAGTGAGCTCAGAGCAACAATATCTAC
TAATATTGTCAATTCAGATAAACTTTCTGTACATTTCCAAGAAGCAAAGG
CATCTGAAGTGAATGGTCTTTCCAAGGTCGACTGTGCAGAACCAGTACAG
AGCAATCGCAATACTGGAGCTAAGAGAAGGAAGTCTGGTTCTGTGAAGAG
GTTTAAACAAGAGACGCAATTGTCTGAACTGGGTGCTACACCAAATGCAA
CAAGCAGAGTCAGTGTTAGATATGGTGGTAGAGTTAATCAATCAGGGGCA
GAAAATCTTGATTATGCCGGGGAAAATTCAAGTCGCAGGAATAAGATTGA
TGAATCCAAAAGTGCAGTGCGTATCACCAAGATTATCAAGCCAATAGGGT
ATTCAACTTCTGTGTCAAATGATGTCCAGGATGTGTCAGTCACCTTTAAG

LHY
>lcl|PRUAV000054 acc=PRUAV000054 len=3234 sp=PRUAV type= begin= end= strand= chr= def=[corrected by FrameD] 
AAAACTAATTAAAAACGAAAAAACGAAAAATGGAGGGGAAATAGTAGTGG
CTGAGAATGCTCCTTGCTCACAACAACTGGAGCTTCTGGTGTGTTGGAGT
TTTGGTATTAGGTCTCTGTGCACAGCTCCCTCTTTCAAGCCAAACTCACT
GCCTTCTATAATATACTCTTTTCTATTGAGAGCCTGTGAAACTATCTTTG
ATTTTTGCCAATCGATTTTTCGAAGCAATTCGGATCCAGCTGCCATAGCC
GGAAACTATGCCTTCTCCGGCGAGTGTCCGGTGAGTTGATTGAAGTTGAA
GCCAGTCGCTGTCTTCGTCTCGAAAGCTCTCTGTCCACCATGGCTTTCTC
AGAAGTTAAAGGTTTTGGCGTGTGCCGGTTCGTTTTGTAGCATCACCTTC
TCAGCTCTTCTTTAGTAGGACAACCAAGACGGCTTTACTCGTACTAAACC
TCGCTGCTTTCACAAATGAGAGAAGGTTCTTGTTCTATCCGTTGCTCGTC
AGAGAGGATTTGAAGCAGCGCAAGCTGCGCGGGTCCGGTAATGGACACAC
AGTCATCCGGAGAAGATTTGGTCATTAAGGCAAGAAAGCCATATACTATT
ACCAAGCAACGAGAGCGATGGACAGAGGAGGAGCATAACAGGTTTCTTGA

MBF1A
>lcl|PRUAV001900 acc=PRUAV001900 len=753 sp=PRUAV type= begin= end= strand= chr= def=IPR001387:Helix-turn-helix type 3; IPR013729:Multiprotein bridging factor 1, N-terminal;
AGCCGTTTAATAGCAACCAAAACAAAATCCCTAGAAACCCAGAAAACCCA
ACCACAACGACACCACAAACCCCTCAGCAGATCGCCAATCGCCAATCGCC
ATGTCAGGAGGACCCATCACACAGGACTGGGAGCCCGTGGTTATCAGGAA
GAAGGCACCCACCGCCGCCGCTAAGAAGGATGAGAAAGCTGTCAACGCTG
CTCGCCGCTCTGGCGCTGAGATCGAAACCCTAAAGAAAGCTACTGCTGGG
ACCAATAAAGCTGCCTCCAGCAGCACTACCTTGAACACAAGGAAGCTCGA
TGAGGAAACAGAGAACCTTGCTCATGAACGTGTGCCAAGTGAGCTGAAGA
AAGCTATTATGCAAGCTCGAATGGATAAGAAGCTTACCCAGTCTCAGCTT
GCTCAAATTATCAATGAGAAGCCTCAAGTGATCCAAGAGTACGAATCTGG
GAAGGCTATTCCAAATCAGCAGGTAATTACCAAGTTGGAGAGAGCTCTTG
GAGCGAAACTGCGTGGAAAGAAATAAGTAATCCAGGATGGAAAACGAATC
TCAGCTGGGGGTTATGATTTTAAGTTTGAACTCTGATGTATTTGCACTTA
AATCTGTAGCTAAAGTTTGAACTAATATGCTGCACCTCATTCTGTAGTTA
TCTTCCAAAGGTCGTGTGTTTGGTGCAGGAAGTACTTGTGTTTTCTAAGA
ATATTTCATCAAATGACGAGTTCGCAAACAATTTCAACTAAAAAATAAGT
AGT

MBF1C
>lcl|PRUAV029737 acc=PRUAV029737 len=650 sp=PRUAV type= begin= end= strand= chr= def=IPR001387:Helix-turn-helix type 3; IPR013729:Multiprotein bridging factor 1, N-terminal;
ATCCGACTCTCTCTCTAGATCTCCGACGATGCCGAGCAGAAACCCAGGAG
TGATAACCCAGGACTGGGAGCCGGTGGTCATCCACAAGTCCAGGCCCAAG
GGTCAAGACCTCCGCGACCCGAAGGCTGTGAACCAGGCGCTCCGGTCCGG
CGCGCCGATCCAGACCATCAAGAAGTTCGACGCGGGCTCCAACAAGAAGG
CAGCGCCGGTCTTCAGCGTGAAGAAGCTCGAGGAAGGGACCGAGCCGGCC
GCGCTGGACCGGGTCTCGAACGATGTGAGGCAGGCCATACAGAAGGCTCG
TCTGGCGAAGAAGTTGAGCCAGGCCGACCTGGCCAAGCGGATCAACGAGC
GGCCTCAGGTGGTTCAGGAGTACGAGAATGGCAAGGCGGTACCGAATCAG
GCCGTGCTCTCCAAGATGGAGAGGGTTCTGGAAGTGAAGCTCAGGGGCAA
AGTTGGACAAATAAAATTAGTACTGTGAAAAGCTAAAAAACGCTAGACGT
CGACGTCGTTTTAGGGTGTATGTTATGAACAAAATGTTTGGTGTAATGGT
TTTTGTCTAGTTGTCTGTGTGTGTTGTGAGTCGAGAGAGAGGATGTACAA
AGATGCAAAGGATGTATAGGCTAAATAAATTGCCAATTGATTTCATGAGA

MMP
>lcl|PRUAV015398 acc=PRUAV015398 len=606 sp=PRUAV type= begin= end= strand= chr= def=IPR002477:Peptidoglycan binding-like;
AAAGACTAATTCCTCTGATGCACTAGTGTTTGCCGGCTCCAAACCTTTCT
TGTTTTCATCTCCACTTTCCCCCTTAAAATAAAACCATTCAGTCTCCTTC
CAAACTCCACAGCAAAAACCAAATTAACTAAAACGACCATGAGGCTGCCG
TTTCACCTTTTTCCCTTTGCCATTGCTCTCTGTCTCTCATTCTCACTTAC
ACACACCTCAGCCCGCTTCTTCCCCAACATCTCACCCATCCCTCCATCGC
TCGTCCCCAACGTCACCGCTTCGGTCTCCGCCGCCTGGGACGCTTTCCAG
AAGTTCGGTGACTGCCACGCCGGCGATAAAGTCGAAGGCCTCGCCAAGCT
CAAGAAATACTTCAATTACTTCGGTTACATTCCCAATTTGCCCTCCAATT
TCACCGACGACTTCGACGACGACCTCCAATCAGCTCTCAGAACCTACCAG
AAGAACTTCAATCTCAACATCACCGGCGAGCTAGACCAGCCCACCATCCA
GCACCTCGTCAAGCCTCGATGCGGCAATCCCGATATAGTCAATGGCACCA
CGACCATGAATTCCGGCAAACCGACGTCGTCTAACACCTCCAATCTCCAC
ACGGTT

MSI1
>lcl|PRUAV005812 acc=PRUAV005812 len=1648 sp=PRUAV type= begin= end= strand= chr= def=[corrected by FrameD] 
agacccgccagcaaagcccaacatctatctcaaaagttccaaatactcac
acactctctctctttctctctcactctcttctcaaaccctctatttaggg
tttgtttcggcaaaattcccgccaataacccccgacttcagattcaacaa
ttctcgaaaaaatccgagaatctctgagaaagtggaaganaagagcatgg
gaaaagacgaggaagaaatgaggggagagattgaggagaggctgataaac
gaggagtacaagatatggaaaaagaacacacctttcttgtacgatctggt
tataacccatgccctagaatggccttcgcttacagtcgagtggcttccgg
accgagaagagcctccagggaaggactattcggtgcagaagatgattttg
gggacgcacacctccgagaatgagcctaattaccttatgctcgctcaggt
acagctgccattagaggacgcagagaacgatgctcgccattatgatgatg
atcgagctgaggttggcggttttggttgcgccaatggcaaggtgcaaata
atccagcaaataaatcatgatggagaggttaatcgggctcgttatatgcc
tcagaatccatttattattgccacaaagaccgtcaatgctgaagtttttg
tgttcgattatagcaaacacccatctaagcctcctttagatggtgcatgc
agtcctgacttgaggctgaggggccacagcactgaaggatatggtttatc
atggagtaagttcaagcagggtcatttactcagtggttctgatgatgctc
agatatgcctttgggatattaacgcgactcccaagaacaaaaccctcgag
gctatgcaaatatttaaggttcatgaaggtgtggtagaagacgtagcatg
gcatttgaggcatgaatacttatttggttctgttggtgatgatcaatacc
ttcttatatgggatctccggactccatccgttaccaagcctgtccaatct
gtagttgcnntcatcaaaagtgaagttaactgtttggctttcaatccctt
caatgaatgggttgttgcaactggatccactgacaaaactgttaagctgt
ttgatctacgcaaaatcaatactgctctccacacctttgattgccataag
gaggaggttttccaagtcggttggaatccaaaaaatgaaactatcttagc
ttcttgttgtcttggcaggcgactcatggtgtgggatcttagcagaatcg
acgaagagcagacaccagaggatgctgaagacggtccaccggagttgctt
tttattcatgggggtcacaccagtaaaatatctgatttttcgtggaaccc
atgtgaagattgggttgttgctagtgttgctgaagataacatactccaaa
tctggcagatggccgagaacatttaccatgacgaagatgatttacctgaa
gagccggcaaagccttagtataatttccaatacttagcaaaatgtagtca
gctaaagctaattagagaaggggaatgtagggctttattatgtgtgttct
tctgtaactttcttcttttctcccctcttcacctattgcatgtgagtatt
ttgttgtttttattttgtcttgtagttagaaccagtgatgtattgacc

NUA
>lcl|PRUAV002346 acc=PRUAV002346 len=3656 sp=PRUAV type= begin= end= strand= chr= def=[corrected by FrameD] 
cccatgaaaacttcaagattgaggctgaaaaactgaagaaattgcttgaa
gctgaacttctttctctgnnagagagagggtctctgaacttgaacacgag
tctggtnnttngaagtcccaagaagttgcttcagcagccgcaggggaagg
aagaagccctttcttctgctttatctgaaattacaagtctaaaggaagaa
atctcagctaaaatttccctaaatgcgtcactggagattcagatatctgc
tttgaaagaagacttggagaaagaacatcagcgatggcattctgctcagg
ctaactatgaaagacaggttatcctccagtcggagacaatacaggagttg
actaaaacatcgcaagctttggccctgctccaggaagaagctgcagagtt
gcgtaaattggttgatgcacttaaaagtgaaaataatgaactgaagtcta
agtgggaatttgagaaggcaaggttagaagaatcaaagaatgttgctgag
aagaagtacaatgaaatcaacgaacagaacaaaatactgcacagtcagct
tgaggctttgcacattcaactggctgagagagatcgtggatcatttggaa
cttcagcaagcactggttcagatacttctggggatgctggtttacaaaat
gtaataagttatcttcgacggacaaaagaaattgcagagacagagatttc
tttgttgaaacaagaaaaactccggttacaatcacaacttgagagtgccc
tcaaagcttccgaaacagcccaatcatcacttcatgctgagcgtgcaaat
tcaagatcattgttgttcactgaggaggaaataaaatccttacaactaca
ggttagagaaatgaacttacttcgggaaagcaatatccaactaagagaag
aaaacaagcacaattttgaggaatgccagaaattgcgtgaaatatcacaa
aaggctaatattgagactcagaacctagagagattgttaagggagagaca
gattgagttggaagcctgtagaaaagaaattgaaatgctaaagaccgaga
aagatcacttggaaaaaagggttcatgagttacttgaaaggtataggaat
attgatgtggaagattatgatcgtgtgaagaatgatgttcgtcagttgga
ggaaaaattggagaagaaggtttctcgtgtagaagaagtcgagaaacttc
tttcagaaaagcaggagactgtatcgcatctggagcaagatctttctaac
tacagattagatctgactgagaaagaaaaaaagataaatgaaactttgca
agttgaggcaagtctaagatcagatggcgagaagcaaaagaaggcgatcc
ttcagtataagaggaggtgcgagacactcttaaaggaaaaagaggaactg
agcaaggagaatcaagctctttctaggcagttggagnngaagtcaaacaa
gggaaacgatacttctggggatactagcggagaacaggccatgaaggaag
agaaagacaaaaaaattcagactctggaaaagcttatggagaggcataga
gatgatatgaaaaaggagaaggaagaaaaccggatagagaaagcaaggcg
cataaggactgagaaggcagtaaaggattcctacactaacgttgagcagg
ataaaatgaagttcatgaatgaactggagaagcataagcaggctgtaagg
cagctttcagatgaacttgaaaagctgaagcatgcaaaagacagtctccc
tgagggtacctctgttgttcaacttctttctggatccatactggatggcc
ttgccgccgcctacagcttggctgttgaaaattttgaaaaggcagcgcat
tcagttcacggtgactttggaactcatggtgctcctgcagacactcctcc
agtttcagatgcttcattagcagctacttcgggtactggtcaagcaccaa
ctgttgtgttctcaatgagtcctgcaacaggtttggcatccaaatcaact
gaagaaagtgaaaagagattgactttgactttgcccaaaagcaatgttga
aatgacgtaaaacagggaggaagttggttcggccccgtcttgtaagacct
gaagaaccacaaggtgatgtagagatgtcagagatggaagggagccgcaa
tgtggccaagcatgccccatcaaatgaaatggaagttcaaggcaatgtta
cttcaacgcaaccgctgcttcgaaaacgtcatgcttcttcatctgctgtg
gagtctcgtgaggaatcaagtaaccaaggggaaactggtcctgatgtggc
agcacctgtgccgaagaagtccaaaggttcagattctccacaaggaagtg
aagggcaaccatctgctatttctgaaaatctttgcagtgttccagtcaaa
gatgaagctattgatgttgctgagttgcctcaaggttcaaatgaggaagc
tgttggtgatactgagaaggaagaaattgagactacaggagagaaggtgg
aagagccaaatgaacgacagtttgatggttcaaatcaagtagaatcacaa
cctgacaagcatattggtttagaagaaaatgttgatggatcaggtggaac
tgagatgatgtgtgatgatggagccaaggatcaggttgagctggacaacc
aacagtccaatgaatttggaggagacagagaagagggagagttggtccct
gatgtttctgagcttgaaggggctgatacaattggcagtcctgaaatagg
ggaaggtcaacctgagcccgttgcaactcctggggcttccccagccaggg
gcgatgatgaaggggttgctgctggttctgttgtggatattggtgaggta
aattctccggaggttctaaatgatgagaaaaatgatgaagttgtaactga
agaagctgccgatggttctgataaatcaaatgaaggtaatgaccaaactg
ggatggagactgatcaggcagccgaagctgcctcagtaattattgagaat
acgtcatcaagtactcctacggaagttaatgttccaacgcaagttagtcc
gagtgttactgcagaaacagaagaggtgaaacaggtttctcctatgacta
atacatcaactaccatttttataacagaacgagcgaggcagagatccgcg
atcagacaggctggagctggagccccttctccaccaatcagaggtcgtgg
aagaccagcaggacgtggacgaggtgtgcgtggacgtggacgtgcacgtg
gggcagcacctggtgatcaaggttaagactggaaattataaaagatgtgc
actttatcccccgtttctgccatttgaatgataataagggtttcgctccc
tagttaaacgtggtgttgcagtttattatgtcccaaaacgttctaggcat
tttgagggacatgattaccactcactttaatggttgttgtccatagaata
tggattttgaaaatatggtagtctgaacatgactgagttctatgtaaatt
ccttgtttcttctttcatggttgagcacatggctaatatccttgaactga
tatattttttgcagccgaaaaaacagaaacagagatccttcacttttgca
atctcgttttcgttcttattatcgtaattaaattaaaaaaattagtttag
gaaagt

OTS1
>lcl|PRUAV030235 acc=PRUAV030235 len=570 sp=PRUAV type= begin= end= strand= chr= def=IPR003653:Peptidase C48, SUMO/Sentrin/Ubl1;
AGACAGTATATGGAACCAACTTCCCAATAAAATTGAAGAGAAAAAACTTG
CGGTGCCCCAACAGAGAAATGAGTATGATTGTGGTCTCTTTGTACTTTTC
TTCATGGAGCGATTCATTGAAGAGGCTCCTCAAAGGCTGCAAAGGAAAAA
TTTAGCAATGTTTGGCAAGCGGTGGTTCAAACCTGAAGAGGCTTCCAGTT
TGAGAATGAAAATCCGGAAGCTACTCATACAAGAATTTCGAGATGCACAT
TAGGTTAATTGCTCTAAAGAATCTTCTCCACAGTCTGGTGCTTCTGAAGA
ATGAATTGGTAAATGGATCCTGACTGAATCTGGTGTAAATGTGGCAACCA
ATGCTGCATTAAATCAGGTGTTCATCCATGTATAGCTCAAACAGCTGTCT
AAATGATCTTTTGAGTTTAGAATTGTATAGCCTGGAAAATTTGGTTTTAA
ATGCCTATTTTAACGAGAGGGAGGATACCAGTTTGCCCAGGACAAGGCGT
ACATCTTAGTCATTTACGTTACTGACCTATTCTTGGTGAGTTAGCATGAT
GCTTCATCAACTGTATAGTA

PHYC
>lcl|PRUAV008814 acc=PRUAV008814 len=1230 sp=PRUAV type= begin= end= strand= chr= def=IPR012129:Phytochrome A/B/C/D/E; IPR013515:Phytochrome, central region;
CGGAATGGCAGCCATTAGGATTACTTCAAAAGATTTCCTTTTTTGGTTTC
GGTCCCACACTGCAAAGGAAATCAAGTGGGGTGGTGCAAAACATGATCCT
GATGACAAGGATGACGGAAGAAAGATGCATCCCAGGTCATCATTCAAGGC
TTTTCTGGAGGTAGTTAAGCGGCGAAGTGTACCTTGGGAAGATGTTGAAA
TGGATGTCATCCATTCTTTACAGCTGATACTGAGAGGATCATTGCCAGAT
GAGACTGTGGATAACTCCAAAGTGCTTGTAAAGGGTCCATCAGTTGATGA
CAGGATACAGAGAGTGGATGAACTGCGAATTGTCACAAATGAAATGGTTC
GACTTATTGAGACAGCTGCAGTTCCCATTTTGGCTGTTGATGCCTCTGGT
AATATAAATGGGTGGAATACAAAAGCATCCGAACTAACAGAATTGGCTGT
TGAGAAAGCCATTGGTATGCCATTGGTTGATGTTGTTGGGGATGATTCAA
TCGAAGTGGTAAAGGACATGCTTTCATCTGTGCTACAAGGTGTAGAAAAG
AAAAATGTTGAAATCAAATTGAAAATATTTGGCCGTCAAGAAAATGATAG
TTTTGTAACCTTGGTGGTTAGTGCATGTTGTAGCCGAGATATAAAGGAAG
ATGTAGTTGGGGCTTGCTTTGTAAGCCAAGATCTTACAGGAGAGAAGTTG
GTTATGGACAAATATACCCGTTTGCTAGGTGATTATATTGGAATAGTGCG
GAGCCCATCTGCACTGATTCCTCCTATATTTATGACTGATGAGAATTTTC
GTTGCTTGGAATGGAATGATGCTATGCAAAAAGTTTCTGGTTTGAGAAGG
GAGGAAGCAGTTGAGCGGATGCTCGTTGGGGAAGTTTTCACAGTGAGAAA
TTTTGGTTGTCGTGTTAAAGGTCATGACACATTAACCAAGCTTAGGATAC
TATTGAATGGGGTAATCGCAGGCCAGGATGCTTGTAAATTGTTTTTTGAG
TTTTTTGACCAGCAGGGTAATTATGTTGAAGCATTACTTTCTGCTAATAA
GCGAATTGATGCAGAGGGACGGATAACTGGGGTTTTGTGCTTTTTACATG
TGGCTAGTCCAGAACTTAAGTATGCTATGCAGATGCAGAGAGTATCAGAG
CATGCTGCAGCTGATAGCCTTAAGAACTGGCATACATTCGTCAAGAAATA
CAAAAAGCCTACTAAGTGGGTTATGTTTAT

PIE1
>lcl|PRUAV020482 acc=PRUAV020482 len=1079 sp=PRUAV type= begin= end= strand= chr= def=[corrected by FrameD] 
aggtcacagagcattaatattcactcagatgacgaagatgcttgatatct
tggaggctttcatcaatctgtatggttacacatacatgcgtttagatggg
tccactcagcctgaggagaggcagactttaatgcagcggtttaacacaaa
tcccaaaatttttcttttcatattgtcaacccgtagtgggggtgttggaa
taaacctagttggggcagatactgttatcttttatgatagtgactggaat
cctgctatggaccaacaagctcaagatcgatgccaccgtattggacagac
acgtgaagttcatatttancggttgatcagtcagagcactattgaagaaa
atatcctgaagaaagcaaatcagaagcgtgcacttgatgatctagttata
caaagtgggggatacaacactgaattcttcaaaaagcttgatcctatgga
gcttttctctggtcatagggcacttcctgttaagaatttgcaaaaggaga
aaaatcacaacacaactgaggtttctctatcaaatgctgatctcgaagct
gctctaaagcatgcagaagatgaagctgattacatggcattaaagaaagt
tgagcaggaggaagctgttgacaatcaagaatttacagaagaagccattg
tgagattggaagatgatgaattagtaaatgaggacgacatgaaggttgat
gaacctgttgagcagggtggctggacgacctcttcaaacaaagaaaatgg
aataacgttgaatgggagtgattctaatgatgaaagagctcttactgttg
cttgtagagaagatgatgtggacatgctggatgatgtcaaacagatggct
gcagcagcaggacaagaaatctcatcatttggcaatcaattacgtccaat
agataggtatgcaannttcgttttctggaattgtggggacccaattatag
acaaaacagcagtggaatctcaggttagatttgaggagacagaatgggaa
ctagaacgcattgaaaaatacaaggaggaaatggaagctgagattgatga
agatgaggaacctcttgtatatagaaaca

PRR7
>lcl|PRUAV000380 acc=PRUAV000380 len=3208 sp=PRUAV type= begin= end= strand= chr= def=[corrected by FrameD] 
acgtcatcagtcgctgagctgatctcgcagctccatatcttttactcatc
tctctctttctctcttctccctctctccctggacgaaaggatcgccgatt
atctctctcgtaactgtttgcagtcttatgtttcttggtccagtcaagcc
tgtcccaactctgcaaagatagtacaaaaatatctaagaaatatccaaat
tcagatattttttgaagatccaaactaagattttcggaattattgtttga
ccatattgtattttagtacaatgattttcttggtaatttcggtttggatc
tagctcaattatggcggttaatgaagctttgcagggtgaaagcaatttgt
tgggtttcaagccatttttagccagctaacaacatctggtgtaaattggc
atcacttgtatatatatttggttacggattatcatttgacatcactttgt
aactggtgaatacccatcgtgttaggtttagaagggtctgtagttgcaga
ggtttggtctttgcagccaacgctatgcgccattctttttcccgattcaa
gaagtttttttttcaatctgaacttgggccgtttttactactagtctttt
gtctgactgatagagtatcctgatgagtgttgatagtgatgaggataggc
aactgctggagctgaatcaccgttcatgggacgggaaggaaagggttaag
aatggagtggtagatgaggaaagaaggttagttgaggaagatgagtcgaa
aagtattggaatagctggagatgtaaacggtggggaaggagggggtgttc
aagtccaggctgttaagcaacagcctcaagggtcaacggtttgctgggaa
aggtttctacatgttagatctcttaaggttttactggtggaatatgatga
ttgtactcgccatgttgtcactgcactgcttcgcaattgcagttatgaag
tgattgcagcagcaaatggattgcaagcatggaagattcttgaagatttg
actaatcatgttgatctagtcttaactgaggtagttatgccatgcttatc
cggtgttggtcttttaaacaagattatgagccataagacgaggaaaaatg
ttcctgtgattatgatgtcatctcatgattcaatgggtctcgtctttaag
tgtttgtcaaagggtgctgttgactttttagtgaagcctatacgaaagaa
tgagcttaagaacctctggcagcacatttggaggagatgccatagttcta
gtggtagtggaactggaagtgaaagcggcacacaaactcaaaagtctgta
agatcaaaaagtgttgcaaagtctgagaacaatagtggaagcaatgatga
ggaagataatgcgagcactggtttgaatgttggagatggaagtgacaatg
ggagcggcactcagagttcctggacaaaaaaagctgtagaagttgacagt
ccgcgacaagtgttctcatggcaccaggtagctgagtgtcctgatagtac
ttgcgcccaagtagttcactcaaacactgaatcacttggtaacaaattgg
cccctcagctgcaacaagggagtgccaaccacagaaggaacatngacaac
tttgcaatgggaaaagatctagagataggcctatccagtaatagagattt
acagcgtcagcacgctaatgacttttcaaccaaaccagcaggaacaagac
agaataatctgattgagataggttctggtgaatttgaccaccagattgat
aaggggcagctgaagttcaactatgagagtccttccagtaagctaaagta
tgatggtgctactgtaacaggtgttgtcactgatctcactgatcccctga
tggacagcacacaattcgaagcttctaacagacagtataaggccttagac
ataagcactaaagccaatagtaatactcatgaactaccatctgtggagct
cagtttgaaaagacttagaggagttaaaggcactgagacaacagtacagg
atgaccgcaatgtcttaagacgttcagactcttcagccttttcaaggtat
aacgcagcctcaaatgctaacaaggctctttctgggcatgttggaagcaa
ctctccacaagataatagtggggaagttacaaaaaatgaattttttcgtg
atattcgacctcattcaagcgataaccctcctaatcaatcctcgaatgga
ggcagcaataacattgatatgggctccacaactaataacgatgttcccaa
atctctagttataaacaagtcagcagcagcatctacagtccaacttctgc
atccatcgtctgctttccaacctgtgaaaaaggccnttaagagtgctacc
cagcaagttttagtagataatgctaataatgtggcaacgacagtattggc
tcattcaagagatgcccagaagcaactccaaattcagaacctccatcatg
attatgatcactgtcaggtccatcgccatgttgtccacaccatgcaagga
caacacctgcccgagcataacgatttgtctttgaagaaattggctgcagc
tgctccgcattgtggatcgtccaatgttctgagtgggcctgttgaaggta
atccgggaaattacagtgtcaacggaagtgcttcaggcagtaaccatggg
agcaatgggcaaaacggaagcaccactggaaaaaatgtaggtggtacaaa
catggaaagtgatgttgctgggaaaagtggaagtggtgatgctagtggaa
atagagtagatgaaaacaagttcaagcagagagaagctgccttgactaag
tttcgtcagaaaagaaaggagagatgtttccggaaaaaggttcgatatca
aagcagaaagaaactggctgaacaacgacctcgcatacggggacaatttg
tgcggcagacggtgagcgagaacacggtcaggacaacagatagctaatcc
aacactttcgataaaatagggttgaaattcagcgtacttgtgagttgtta
tcagttacatgtatatgtgcatttcttgtaactcttatgagcgaggttcg
tggtaaatattcatgtaaagaattggaggtgttggaggtgagaactctta
agacagaccacaccttgagatgcattccattattgtggatttcaagatgc
ttcttttacacaggaggccatcagctttatgcgatcagagtcttttaata
aaaatttt

PRR9
>lcl|PRUAV002351 acc=PRUAV002351 len=2309 sp=PRUAV type= begin= end= strand= chr= def=[corrected by FrameD] 
tggtagtggtagtggctctgcagaggtggtgagctgggggagctatctgc
cgaaaatggtgctcagggttcttctggttgaagctgatgattcgacgcgt
cagatcatctctgcgcttcttcgaaaatgcaattacagagttgttgctgt
tggtgatggattaaaggcatgggaggtcataaaggggaaacatcataaga
tagatcttatattaactgaagcagagctaccgtcaatatccggatttgcg
ctccttactttaatcatggagcatgacatgtgcaagaacatccctgtgat
aatcatgtcctctcaggatgctattagcacggttttgaaatgcatgctaa
aaggtgcagctgactatctcattaagcctgtcaggaggaatgagttgagg
aacctttggcagcatgtttggagaaggcaaactattggtgcacaagttcc
tcaaaactcaactgttccacagcataaagctgaagccacttctgagaata
atgcagcaagtaaacattcaaatgattatgcagtttctatgcgaggaaat
aaggaatgcagtgagaaaggaagtgaagcccaaagttcttgtacaacgcc
tttcttgggagctgagagtgcattcatgacaaaatatgcaggatatttca
caactnngaagtatgggagtgcttctaatttgagcaatacagatattgaa
aggcttgaagagtgtgctaggctagagaaggaatctgttatgcatgagag
tgaagcaaaagataagtcgggtacatttggatcagatgatgtacctttga
atggtcatacctcaactgctataagactgagagaggaccatgcttctgct
ataaaaatggttgaaggtgaaggtatcctaccagaaagttacgaaggaaa
tgctaacatctctagcgaaactcacagctgctctgatgaactggatgaac
catccagtggagctattgacttcattggcacctttgacaatccacccaag
tgcactgttggacacccaaagagtagagaggatggtacaaagcacatggg
atgtgctccacaattggaactttctttgagaagtggtctgggtagttcaa
acaagcaagcgattgacgaaaggcctttgctgaaccattctgatgcttct
gccttttcatggtataataatagcaagacattgcaatcccttttcccaac
atttcccagtactaaatcagaggttgcaagtaaatcccatgatagccaag
aaatgtctaccttggtatcccgtcaaactaagcaagctgatatatctctg
ccagatcctcaacttgggatgattggggtaaggtctgataatatttgtgc
tggatacgatcattctttcccatccttgtttgttagacaatcagatttaa
ccccgacatggagtaccaaatcagtttgccatggagcacagtcctccttc
cctgtgaaaacttcaaatcattcaaatcctgaaattcaccactcagaaca
agattgtctcctgtctgataaaactacctataaatctattgaccaaactg
tgcatgaacagaacaaactggagcgcatggaggaatctagacctggctct
cctgctactgggcagagtgcttgtagtagtttgggcaatgctgttggcaa
taatattggtagcggcgcatatggaagcaattgtactagcaatgatggag
atgccactttggctgtggctagtgagattaccacgggcttnnctgagagc
ttgaatggcagtggtcgctatattcatgagggacttggagtagctgattc
tcttcgttccagccaaagggaagcagctctgactaagttccgactgaagc
ggaaagatcgatgctttgagaagaaggtccgataccaaagccggaaacta
ctggcagagcagcggccccgggtgaaaggtcagtttgtgcatcgggcaca
gactgattctccaactgcagatgcggctgttgagttataacactgagttc
tggcgccttaaaccgaacgtgtgtaagtttaaagcgaagaatctttggtt
tgtgtggtttaggattccttctatattcttgaagcttttgtaaagaagca
cagaatgatgcagtgaatgctgaagactacaatttgcaggtttctttggc
atcattgccattgggtttttgtttttgtttgggattagaaaagaggtagt
gctgtaattaagtatcggttttatctctacatagtatgctttgtaataca
tgcacctcatataagtgattgtagttagagaggtttaacgctataatata
tatattttt

REF6
>lcl|PRUAV019148 acc=PRUAV019148 len=1504 sp=PRUAV type= begin= end= strand= chr= def=[corrected by FrameD] 
acccacacccacagtcttgcgtcttcccctgccctcaatttttactattt
tcctcttctttctctcctctgtagcataataaagaaaacagaggaaataa
gaagaaaatcccaaaaacaaaaaagcctagaaaatgnaaacatagaagaa
tctaaagntgctgcttccctttctctgtttgctatacgaaatggggtttt
gactgagaaatcatcaaaacccaaatctcagaaatccacgaattgnnctn
agtttctgctattaatgtctgcttcaggcttagccgcagagccgaaccag
gaggtgttttcatggctcaaaaccctacctgtagctccagagtaccaccc
aacttgggccgagttccaagatccgattgcctacattttcaagatcgaga
aggaggcttccaagtacggaatctgcaaaatcgtgcctccggtaccgcct
tctccgaagaagaccgcaattgcgaacctgaaccggtctctggcggctcg
ggccggcccttccggggcctcaggcactaaatctcagcccacattcacta
cccggcagcagcagatcgggttctgccctcggaaaccccgaccagtgaac
cgacccgtgtggcagagcggcgagtactacacttttcagcaattcgaagc
gaaagccaagagctttgaaaagacttacttgagaaaatgtaacaaaaaag
gagggctttcacctctggatatcgaaaccctttactggaaagcgactgtg
gacaaacccttttctgtagagtatgccaacgacatgcccggttcggcttt
cgtgccggtaagtgccagaaagagtagtactagtagagatgcaggggata
atgtgacccttggtgagactgcttggaatatgaggggagtgtcgaggtca
aaagggtctttgttgaggtttatgaaggaggagattccaggggttacatc
acctatggtgtatatagctatgttgttcagctggtttgcttggcatgtgg
aggaccacgacttgcatagcnnttagaattatctgcatatgggagcaggg
aagacgtggtatggcgtgcctagggaagcagcggttgcattcgaggaggt
ggtgagggtgcagnngggttatgcaggagagatcaatcctcttgttactt
tttcaacccttggtcagaagaccactgtgatgtcacctgaagtatttatc
agttcaggaattccatgctgcaggcttgtgcaaaatgctggggagtttgt
cgtgactttcccaagagcctaccacactggattcagtcatggatttaatt
gtggggaggcagctaacattgcaactcctgaatggttgagggttgcaaaa
gatgctgctattcgacgagcttcaatcaattatcctcctatggtgtctca
ttttcaatttactttatgatctcgctttagctatttatgttctaaggttt
gttcgtgtaccttttggaactttcccttatgtctaatctatatagtctat
attg

SAR3
>lcl|PRUAV007201 acc=PRUAV007201 len=2323 sp=PRUAV type= begin= end= strand= chr= def=[corrected by FrameD] 
aaagatgaaagaaatgagaatgttgatgtttcctgatggggaagaggaag
ctgaggagttgaatcaagtacctgcacattataatccatcctttggtaga
gaatacataagacctcctttacaaaatacttctcagaggatgagtgatag
atctactccaccacctgttcgaaaaaccccattggcattgctcgagtata
agcatggtagttttgactcaaactctcctggggccattctaatggcccaa
gaaaataaggtcatgcctccaaagatactaaaagaaggttttaagcttga
tctcaagcatgaaacaccagtaactaaaagacattgtcgcaacatagttg
atgcaggtctgttgatgggtaggtcatttcgagtaggatggggtcctaat
ggaaccctagtccatgctggaacacctgtagggagtattggttctcaaat
gatgttatcatccacaatcaatttagagaaggttgctattgacaatgttg
ttagggatgaaaanattaacaaagttagagaggaacttattgacatggct
attgattctccactagattttcacaagggattacttcatcagacagaaga
gattgaagttggatcctttaacctaaggctgcagaaggttgtctctaatc
gcttgatgctatcagagatttgcaggagctatgtagagatcattgagaag
cagctggaagttcctaggctatcttcctctgctcgtttggttnttgacac
accaagtaatgatttgggaactgataaaagttctttttctgatagggaaa
tggtgggaaaatgaaaactttgggtgctgataatgaggaagaaatggtgc
aggatgtgaaggaagcttctcaagaagtcgacctggaagcattacctctt
attcggagggcagagtttagttattggttgcaagagaatgtatgccatcg
agtacaagaaaaaatgagctccttgaatgagtccagttatctggaataca
tattattacttctgagtgggcgccaactggatgcagctgttgaactggct
gcttctcggggagatgtgagattggcttgtttgttaagtcaggctggagg
gtccatagtcaatcgttccgacatggctcaacagcttgatcgttggagga
tcaatgggctggatttcagtttcattgagaaagacaggataaggctttat
gagttgcttgctggtaatatcaacagtgcttttcacgatgttnnaaagtt
gattggaagtaggtttctagggttattgatgtggtatcaattagcaccta
gcacctcattgcccactgtttttcgcacttatcaacatcttcttcacgag
ggtaaggctccataccctgttccgatttacattgatgaaggactggtaga
acagtctgagaattttagtgcggtaaaacgttgtgacctatcatattatc
tcatgctgctacatgccagtgaagaaagtgaagttggctttctaaagagc
atgctcagtgccttttcatcaacacatgatccgcttgatttccatatgat
ctggcatcagcgtgcagtgttggaagcagttggggctatcagctctaagg
atcttcatgttcttgacatgggatttgtttcccagctgttgtgtcttggg
aaatgtcattgggccatctatgtggtccttcacatgccccattgtgaaga
ttttccatatgtccatgctaatcttattcgggaaatcttgttccaatatt
gtgaatcctggagttctcaagaatcacaacgccaagccattgagaacttg
ggtattcctaaggcatggcttcatgaggctatggctgtttatttcaatta
ctacggggatcttgcaaaggcccttgaacactttcttcaatgtgcaaatt
ggcagaaagcacatactatttttgtaacttctgttgcccacaaattattc
ttgtctgccgaacactcagagatatggaggcttgcaacttccatggagga
ccacaaatcagaaattgaaaattgggacctgggagctgggatttatattt
cattctatctaattagaagttcattgcaggaagcggacaataccatgaac
aaactggattctcttgaaagcaaaaattttgcatgtagagagttccttgg
tcagttaaagcagtctttggctgtttggggtgtccagctacccgttgacg
tgaggttgctgtgaattaccatggaagttggcagcaaacaaggattggcg
ctttgactcgacatacgatcacaaagatgaaatggtagaaccgattcctt
tgtattcgttattgggtccagta

SDG2
>lcl|PRUAV006459 acc=PRUAV006459 len=1949 sp=PRUAV type= begin= end= strand= chr= def=[corrected by FrameD] 
ggatgcaataaaagcaaagaatcggggtgatgctggagacatgaatcacg
ttataacattattcattcaacttgccactcgtttagaaggtgcttctaaa
tcttctcatgaaagagatgagttgatcaagtcatgggaagatgataggtt
ttcagggttctcttctgcctccaagtataaaaagaagatgaataaagtag
caactgaaaagaagtattcgaataggagtaatggtacttcctttttgaat
ggtggtctggattatggagaatatgcatctgatcgagaaatcagaaggcg
tttatccagattgaataaaaaatctatggattcagaaagtgaaacctctg
atgatcttgacagctcttctggaggtagcaagagcaatagtgagagtact
gcctcagatacagaaagtgacttggaattgaggtcacaaagtcaaactgg
gcagtcaagagcagatggaagctttacatctgatgagggtttcgattcta
tgactgatgatcgtgagtggggtgctcgcatgacaaaatcaagcttggtt
cctcctgttacgaggaaatatgaagtcattgaggaatatgttattgtatc
caatgaggaggatgtgaggcggaaaatgcaggtttctttaccagatgact
atgttgagaagtttgattctcagaagaatggaattgaggaggctgatatg
gagctccctgaagtaaaggattacaagccaaggaaaatgcttggagatga
agttatagagcaagaagtttacggaattgatccctatagtcacaaccttt
tactggattccatgccagaggagttggattggcctctttcggagaagcat
ttgtttattgaagatgtgctcctctgcacattgaataagcaagttaggca
gtacactgggagtggaaatacgcctatgatatatcctctgcgccctgttg
ttgaagaaatccttaatgctgctgaggagaatggtgatgcgcgaactatg
aaaatgtgtcaaggtatattgaaagccatagacagtcgacgtgatgacaa
atatgttgcttatagaaaggggcttggtgtcgtttgtaacaaagaaggtg
gttttggagaagaagattttgttgtggaatttttgggggaggtttatcct
gtttggaagtggttcgagaagcaagacgggattcgatctttgcagaaaaa
taataaagatccagctcctgaattttacaacatttatcttgagaggccca
agggtgacgccgatgggtatgatttagttgttgtggatgctatgcataaa
gcaaactacgcaagtagaatttgtcactcatgccgacctaattgtgaagc
aaaagttactgctgtagatggtcgttaccagattggaatctacactgtac
gaggaattcaatatggggaggagatcacattcgactacaattctgttaca
gagagtaaggaagaatacgaagcatcagtttgtttgtgtggcagccaagt
ttgccggggaagctacttgaatttgacaggcaaaggaacttttcaaaagg
tgctgaaggactgccagattgnggtgattgcatattcggctcgcttggtg
aggtttataaattttgaaagaacaaagcttcctgaggagattttaaagca
taatttggaagaaaaaaggaagtatttttcagatatttatcttgaggttg
agaagagcgatgctgaggttcaggctgagggtgtttacaaccaaaggctt
cagaatttggctgttactcttgataaggttgtggtttggtagccaaagag
gagtggaccttgttgttagagacatgagagaagcagtgtatgttatcaaa
atgcgcaagcaggttcacttggtgtactcggttttctgagatgcggacaa
caaaagaacaaaagaatggattataatttaattgattgtaatataattt

SDG26
>lcl|PRUAV018408 acc=PRUAV018408 len=755 sp=PRUAV type= begin= end= strand= chr= def=IPR016569:Methyltransferase, trithorax;
AAAGATCTCAAGCTTATGAAATTCAAGGTCTCAGGGATGCATTTATTATT
TCTCTCAATGCCTCTGAGTCTATTGATGCCACTGAAAAGGGAAGCCTTGC
TCGATTTATAAATCATTCATGCAAACCAAATTGTGAGACAAGAAAGTGGA
ATGTGTTGGGGGAAATTAGGGTTGGAATATTTGCAAAACAAGATATATTG
GATGGAACTGAGTTGGCATACGACTACAATTTTGAATGGTATGGGGGTGC
TAAGGTTCGCTGCCTCTGTGGTGCGCCGAGCTGTTCAGGATTTCTTGGGG
CAAAATCTCGTGGTTTTCAGGGGGAAACTTCTTCTCGAGGTAGTGGGGTT
GGCTCAGAATGTGCGATGGACTACACGAGTGAATTTACAATGAATGAGGT
TGATAATTCTACTCGAGATAGTGGGGTTAGCTCGGAATGTGTGATGGATT
ACACAAGTGAATTTACTACTTATGAGATATTCAAGACTAGAGAGTCCTTA
ATGCAGTGGGCTCGTGAGGCTGGAAAGAGAAATGGGTTTGTTATTGTGAC
AATACGATCTGATTTGGGGGGTAAGAGTATGAAACCAAGAGTTACATTAG
GCTGTGAGAGGGGTGGAAGATTTAAGGAGAAGAAAACTAAAGTCAAATAA
GGGTGACTAAAAAAAGATAGTGGGACTGGCACGAAGAAGTGTGGGTGCCC
TTCACATTGAAGGGGAAAGTGGCGAAGTGGCAATGGATGGATGCTGAAGG
TCGTA

SOC1
>lcl|PRUAV001249 acc=PRUAV001249 len=1666 sp=PRUAV type= begin= end= strand= chr= def=[corrected by FrameD] ; reverse complemented by FrameDP 
AGGTTAAAGTTAAACAACTAGGTAGTAATTTTAATTTTACCGTAAAAATA
AAGAATACATCAAGATGAGATAGTCCAATAGTATTTCGTGGTCATATATA
TATATATGCATCACAATCATTTCAAGATAAGACAATTAATATGATCCCTA
TTACAACACAGTCTTATTGCTTGCAAAGCTCCAATGCAGCAATTTAGCGG
AGCAACAATCTAATGCAGAATACAAAACAATCTAAAAACTATAGAATTTT
ATATTCCTGCTCAGCCATGGCATTAGAATATTAAGCACTCTGAGGAGAAG
CTAGCGCTTCACTCTTCTTTCTGGCAGTCCAATGAACAATTCAGTCTCAA
CATCTGAACTTGGACTACTTTCAGTGTAGGCTAAGTTTTCTCTTTGCTCA
TTTGGTGCTTGCCTTGGTTGGATACTACCACACTTCTCAATTAGTCTTTC
ATTTTCAGCTGCTAGGGCTTTCTCCTTTTCTCTCAGTTGCTCAATCTGTT
CCTTGAAAACTTGAGTCTTTCTGGCTCGAACGTTGCTCACGCTCCTCTCC
AACTGTTGCTCAAGTTCTTGTAGCTCTTCGATAGTGCACGATCCTAGACC
CTCTCCCAAGAGCTTCCGTTTTGATACTTCAAGAAGCTCTATCTGCTTCA
TCATGCTAGATGATTCTTGCTTCAGGTGCTGCATATTTTGGTTCAGTGGA
AACGGATTTGTTGTTGGTATGGTTGTCTTTTGTATGCTTCTGGTAACGTT
CTATGGTTGTCTGCATGCTCGAACTTGCAAACTCATAGAGCTTTCCCCTT
GGAGAGAATATTATGAGCGCAACCTCAGCATCACAGAGAACTGAAAGCTC
AAAGGCCTTCTTTAGAAGACCACTTCTCCTCTTTGAGAAGGTGACTTGCC
GGCTGGTGGCGTTCTCTATGCGCCTCATCTGGGTTTTTCCTCTCACCATT
TTTAACAGAAGGAAGCGCTCTCAGCTTTCACTGCACAAATCCGATAGGTA
AAATGAACCCAAGAAGCTTTTTTTGGGTTTGTTTTGTGGAAGAGAGAGGT
TTGTGACTTGTGGGTAGGAGTTGGAAAGATGATAAAGATCAGGTTAAATA
TATTGGATCCTCTTCTTCAATTCAAATGGGTTTCAAGCAATCAATATATA
GAATTTGTGTAAAGGAAATNNATGAGTTCATTAATCCAAATAGAAGATAT
GAAGAAGAGAGAGAGAGAGAGAGAGAGAGAGGCAGAGGGGAAGAATTGAG
TGTTAAGAAATTGGCCCCAAATNAGCCTCTTGGTTACAAACAAAAGAAGG
AAGAAGAAGCCCAAAATGGAAAGAAAAGAAACTCAGAGAGACCTTCTCAG
GTTTGTGAGCAAAGACTTGGACTAGACCCTGAAAAATACNNAAATATATA
TATATATATTACATATAATAGGTGGGTGTTTTTCTGTTTTGTGATTGATN
TGATTCAACTCCAAAAACCAAAGGACAAAGCAAAACAGAAAACTTCTTCA
GCTCAAATTTCTCCTCAACAAGCTAAAAAGGGAAAAACATTAAAAGGAGC
TGAGCCAATTTTCCAAATATGCAAAAAAAAAACCCAAGAAAGAAGCTATG
GACAAATAAGAGAGGAAGAAGATGCCAAAGAAGGAAAGAGAGAGAGAGAG
AGAGATGAGGAGGATT

SPA1
>lcl|PRUAV014379 acc=PRUAV014379 len=1078 sp=PRUAV type= begin= end= strand= chr= def=IPR015943:WD40/YVTN repeat-like-containing domain; IPR017986:WD40-repeat-containing domain;
ATCTACGGCTATGATCTTCGCCATACTAGAATCCCTTGGTGCACTTTACC
TGGTCATGGAAAAGCTGTTAGCTATGTAAAATTTGTAGATGCTGAAACCC
TTGTTTCTGCATCCACGGACAACACTCTGAAGCTTTGGGATCTTAACCAA
GCAATCTCAACTGGGTTGTCCTCCAATGCCTGCAGCTTAACTTTTAGTGG
TCATACTAATCAGAAGAATTTTGTTGGTTTATCCGTTTTGGATGGATACA
TAGCATGCGGCTCAGAAACTAACGAGGTTTACAGTTATTACAGAAGTCTA
CCCATGCCAATCACTTCACACAAATTTGGATCAATTGATCCTGTTTCTGG
AAGTGAGGTTGGTGATTATAGTGGGCAGTTTGTCTCGAGTGTCTGTTGGA
GAAAAAAGTCCAACATCGTTGTTGCTGCCAACTCAACTGGAACTTTGAAA
TTATTGCAGATGGTGTGAGTATAAGCTTGTTCCCTAGATAATCCAAGGAA
TCTGTTCTTTCCCGAAAACATTTTTTATTAGCTTGCCTGTCCTGGATTTA
CTTTTTCTTCTTCTTGGAATGAAAAATATGAATTGAAGCAGAAACTAGTC
AGGTTGAAGACTACATTGTAACAGAAATTTAACAGAGCCAGCCCTATGTG
TCCTGGATGTTTATACGATTATGCGGATAAAAGAAATCGTTAAAGGCTGA
TTATGGCAAGTGAACTTCATGAAGAAATCAATTTGTGTTATCAAGTAATT
TCTCAAGGAATATAGATCTATACAAGAAAGTATACATCTAGGAACAGATA
CTAGTATAGGATTCTAAATGCTCGGAACTCTAAATTTGAAGAGAAATTTA
TGGCTTCACTGTGATGCTGATGGGATTTTTATTCTAAGTTCCAAATTCGA
ACTTATGCAAGTATTGCTGAAGTTATTTATGCAAGAAAAAAGAAAAACNT
AAGATGAAAATTTTGATTCATTATTGCACGGCTTGATCAAAAGTTGTGCC
ACTTCTGAATGCTTTACACTTTCTGATCATCTCAGTATTAAACTATAATG
GAATTTTTTATCATGACTCATATAACCC

>lcl|PRUAV011454 acc=PRUAV011454 len=1487 sp=PRUAV type= begin= end= strand= chr= def=[corrected by FrameD] 
gaaagcctgctcatatttagacagattgtggagttagtggattttgcaca
ctctcaaggtgtcgtcttgcaagacttacgaccatcgcgcttcattttat
ttccatcgaataaggttaaatacacaggttcatcagccatccgagaatca
aatagtcttatgaaccgagatttgattatcaaaaaggccatcagagcagg
atgcatgtgctgaacgtattttacgtggaaaacagctaaaactgagtgag
ggtaatgaggaaaagttttgcatagctggtccacaaaattctggctatgg
tgaactccagtttcaaatgaattcgagctaccaaaaagcattggttgccg
tacagcaaagatccatttcagtaattgttcagttagaagagaagtggtat
accagtccagaggagctcaatgagagagcttccacactttcatcaaatgt
ctattgccttggggttcttcttttcgagttgctgtgccgttgtgaatcat
gggaggtacattgcgcggtgatgttggatttgcaccatcgaattctgcca
ccagagtttctttcacaaaatccgctggaagctggcttttgtttttgact
tctccnnatcctgaacctttggctcgtccaacaacaagagaaatcctgca
gtctaaactgataggtggataccaagaatcggcttgctgtgatgattttc
caaattctgctgataatgttgatgctgaatcagagctattaattagtttt
cttatcccattaaaagacaagaagcaagggtatgcctctaagttggtgga
agttataagatgcctagacgaagatataaacaagttcaggaggaggcatt
tatcaggggaatttcctagtgaaagagaacaggagttctgtcttgaagac
cctgtaagttcaggtgtttcttctcgattaattgcagcatcaaacatgaa
tgagacgctcttgatgacgaatatcagtcaactagaggatgcttacgcct
ccacaagatcccaaatggggaaaacagcaactgctcctgtagcatgctct
gataaggaggtgttaaacaatcgatacaggtggtgtcatgcgcgaaatta
tactctggattcgagcctcaatcagaaatcaggtgatcggcttggagcct
tttttgatggtgttagcaagttggctcgccgtagcaagtttgaagtacgt
gggacattaagaaatggagatcttctcaactctagcaatgtgatttgctg
tttaagtttcgaccgtgatgaggagtttattgctacagctggagtatcaa
agaaaatcaagatctttgattttgctgcgcttgtagacaattctttggat
atccattatcctgtagttgagatgccaaacaaatctaagttgagctgtgt
ttgctggaacaactactttaagaactatctagcatcaacagattatgatg
gggttgtacagatgtgggatgcatctactggtcaagg

SUF4
>lcl|PRUAV059158 acc=PRUAV059158 len=443 sp=PRUAV type= begin= end= strand= chr= def=IPR007087:Zinc finger, C2H2-type;
AAAGCTAAGCACTTCAAGTGCCATGTCTGCCACAAGAAGCTATCAACCGC
TGGTGGCATGGCCATTCATGTCCTCCAGGTCCACAAAGAGAGCGTCACCA
AAGTTCCCAATGCAAAGACTGGAAGAGAGTCGACGGATATTGAAATATAT
GGGATGCAAGGAATCCCACCTGACGTCTTGGCTGCACATTATGGAGAGGA
AGATGAGGACGCTCCATCAAAAGTAGCTAAAGTGGACATCCCATCAACCC
AGTTTGTTGGTGGTATGGTACCAGGTTCGATGGGGATTGGATATCCTCCC
CAACCAGCTTTGGGTGCAATCCGGCCAATGTATGTTTTCTTACAGTCCTG
CAGTTCCAATGCCTCCAAATGCTTGGCAACCTCGTCCCCAGCCATCGGTT
TCCACAACCTTCCCTCAGTCTCAACTTCCTCCTCCTTCCTCTA

>lcl|PRUAV007354 acc=PRUAV007354 len=706 sp=PRUAV type= begin= end= strand= chr= def=[corrected by FrameD] 
aacaagaaacacagcaagaagacccgtangaaggagggcaaagaggaagg
acaaatgggtaggaagaagaagagggtttcgtcgaaggtttggtgctact
actgtgatagagaatttgacgatgagaagatactggtgcagcaccagaaa
gctaagcacttcaagtgccatgtctgccacaagaagctatcaaccgctgg
tggcatggccattcatgtcctccaggtccacaaagagagcgtcaccaaag
ttcccaatgcaaagactggaagagagtcgacggatattgaaatatatggg
atgcaaggaatcccacctgacgtcttggctgcacattatggagaggaaga
tgaggacgctccatcaaaagtagctaaagtggacatcccatcaacccagt
ttgttggtggtatggtaccaggttcgatggggattggatatcctccccaa
ccagctttgggtgcaatccggccaatttacagtcctgcagttccaatgcc
tccaaatgcttggcaacctcgtccccagccatggtttccacaacttccct
cagtctcaattcctcctccttcctcattgggttatgtgccgcagccattg
ttcctgtgcagaatgtgaggccaccccaacatcatcaaccctgcacatct
gccatcacatataactccgcctggacttcctacactccatcgccccctgt
ttccgc

SVP
>lcl|PRUAV004879 acc=PRUAV004879 len=1205 sp=PRUAV type= begin= end= strand= chr= def=[corrected by FrameD] 
aaacattccctctctctataattttttgtctctctctcccaatctcattg
gtggccttgaagtttcacagaacactaaaccnccagatttactcagactg
cttgcagaagaagcagaagcagaagcagaagaagaagatcgatcgatggc
gagggagaagattcagatcaagaagatcgacaacgccacggcgaggcagg
tgaccttttccaagcggaggagagggcttttcaagaaggctcaggagctc
tccgttctctgtgatgcagatattgctcttatcatcttctcttccactgg
aaagctctttgaatacgccagctccagcatgaaggaaattctagaacgtc
acaacttgcacgccaagaatctctcgaaaatagaacaaccatctcttgag
ttacagctagtggagaacagcaactactctgcgttgagcaaggaaattac
agcacaaagtcaacaacttaggcagataaggggagaagaaatccaaggat
taaatttggaagaattgcagcaactggagaagtctcttgaagctggattg
ggccgcgtaatagagaaaaagggtgaaaagattatgaaagagatcagcga
tctcgaaagaaatgcgatgcgattggttgaagagaatgaacggctgagac
agcaagtgctggagaaacaaagtagccggaggccggttcgggccgattca
gaaaacttggttatggaggagggtcagtcatcagagtctgtcaccaccaa
cctctgcaactctaacagcgctcctcaagactatgagagctcagatacat
ctctcaaattggggttaccttactctggttaatatgatctttagtttggg
gaaagttgagttactaattgatgagatatatgaatgtaacattcaacacg
tgcatgcaaccccactgtagttaaaaaaaaagtacatgattcatccgaat
ctttgacagatctatcatctatgtgatgctaaatatatatcatcgttcca
agtaattatttttctcaaatgagccgcaatatgagatgagacgggacccc
acaataaatcatatattgcgacgactcatgtattgactcctatcattcat
aatacatggacaattagccattcttttgagtttgatgtcgaggtaggcac
ggtttgggttgcctgtctttcagccttaatcgatcgaccatcgaattgac
aatgt

SWN-SDG10
>lcl|PRUAV016583 acc=PRUAV016583 len=905 sp=PRUAV type= begin= end= strand= chr= def=[corrected by FrameD] 
agaagagattagatgctttggatttagtaactgcaactagtgaacctatc
acggttcaggatcacatttccgtttccaaaactagaaacgcggatgttgg
tttacccaatgaaactgaacttcaaatgaccaaaaaaggccttctaaatg
aatctgctgggcatacttcaaaggaacttgtttgttatggtagtgcttcc
tgtgatgaatatacagacaacgacagagatgtaaaacaagatgtaacaga
agtgcctgaactgaggcaaccatccaattctacacgaggacaagttaaag
gggtgtgcagcagctctgagtggaagtcagtggagaaagaattatatatg
aagggtttagagatatttgggagaaatagttgcctcatagccaggaactt
actttctggcttgaagacttgcatggaggtgtccagttacatgcataatg
ctggagcttcaatgcctaacagatctgttgttggacctattttcatttat
nnggaagacaatgggaaagctaatgtggatcagacagaccaagagctgcc
aacaaagccacggttactcgtagaaggggaagagctcgaaggcttaaata
ttcttggaagtctgctgggcacccatcaatgtggaagagaattgctgatg
gcaaaaaccagtcttgtaaactatatacaccatgtggatgccagtctatg
tgtggaaagcattgtccttgtcagcatagtggaacctgctgtgaaaaata
ctgtgggtgctcaaagagctgcaaaaaatggttcaggggatgccactgtg
caaagagccaatgcagaagtcggcagtgcccatgctttgctgctgggcgc
gaatgcgacccagatgtctgtcgcaattggttgggttagttggtggggac
ggttc

TUB2
>lcl|PRUAV000236 acc=PRUAV000236 len=1688 sp=PRUAV type= begin= end= strand= chr= def=IPR000217:Tubulin; IPR013838:Beta tubulin, autoregulation binding site;
AACCCTCCTCATTTTCACCTTTGCGCCTCTCTCACTCTCTCCCCTCTCGA
TCTCGATCTCTCTCTCTCTCTAAAGCAAAACCCTAGAACCGAAAATGCGT
GAGATTCTTCACATCCAGGGAGGCCAATGCGGTAACCAGATCGGAGCCAA
GTTCTGGGAGGTGGTCTGCGCCGAGCATGGCATAGACTCCACCGGGCGCT
ACCATGGTGACTCTGAGCTTCAGCTCGAGCGAGTCAACGTCTACTACAAC
GAAGCCAGTGGTGGTCGATATGTTCCTCGAGCTGTGCTCATGGATCTGGA
GCCTGGCACCATGGACAGCATCAGATCTGGGCCATATGGCCAGATCTTCC
GACCTGATAACTTCGTTTTCGGTCAATCGGGTGCTGGAAACAACTGGGCT
AAAGGCCATTACACTGAGGGTGCAGAGTTGATCGATTCGGTTTTAGATGT
TGTTCGCAAAGAGGCGGAGAATTGTGACTGTTTGCAAGGGTTTCAGGTGT
GCCATTCGTTAGGTGGTGGTACTGGATCTGGAATGGGAACGCTTCTGATT
TCTAAGATTAGGGAGGAGTACCCAGATCGGATGATGATGACCTTCTCTGT
GTTCCCATCTCCCAAGGTCTCTGATACTGTTGTGGAGCCTTACAATGCTA
CTCTGTCAGTTCATCAGCTTGTGGAGAACGCAGACGAGTGTATGGTGCTT
GACAATGAAGCCCTCTATGATATCTGCTTCCGCACACTTAAACTCACCAC
TCCCAGCTTTGGTGATTTGAATCATTTGATATCTGCAACCATGTCTGGAG
TTACATGCTGCCTGAGGTTCCCTGGACAGCTCAACTCTGACTTGCGCAAA
CTTGCCGTAAACTTGATCCCCTTCCCGCGTCTTCACTTTTTCATGGTGGG
CTTTGCTCCTCTTACTTCACGAGGTTCTCAGCAGTACAGAGCCCTGACTG
TTCCAGAGCTCACCCAGCAAATGTGGGATTCCAAGAACATGATGTGTGCT
GCTGATCCACGACATGGACGTTATCTAACAGCATCAGCAATGTTCCGTGG
TAAGATGAGCACCAAGGAAGTTGATGATCAGATGATGAATGTGCAGAACA
AGAACTCTTCCTACTTTGTTGAGTGGATACCCAACAATGTGAAGTCAACA
GTTTGTGACATCCCACCAACTGGGCTGAAGATGGCATCAACTTTCATCGG
GAACTCGACATCCATCCAGGAGATGTTCAGGAGGGTGAGTGAGCAATTCA
CTGCCATGTTTAGGAGGAAGGCTTTCTTGCATTGGTACACAGGCGAAGGT
ATGGACGAGATGGAGTTCACTGAGGCTGAGAGTAACATGAACGATCTGGT
TTCTGAGTACCAGCAGTATCAAGATGCAACAGCCGATGAGGAGGAATACG
AGGATGAGCAAGGGGAGTATGAGGAGGAAATGTAATTTCTATCAAGCAGT
AGTTTCCTTTGAATATCAACATTCCAGTTAGTGTTTTATGTAGTATGTGA
ATGAATTTCTGGTTGAGTGTTTGTGGGACAAGTTTCAATATCAACTTCCA
GTTGCTGCTTTTTGCTGTAACTTTTGCTTATTTCAACATTATGGATTTGT
GGTAGTGATATTTGCTTTCTAGCAACTTTGGTCTTTACTCATCTCTCATT
AGTAGTATACTAGTATTGTTTGGTGGTTTTTACAACTT

VEL1
>lcl|PRUAV000723 acc=PRUAV000723 len=2821 sp=PRUAV type= begin= end= strand= chr= def=[corrected by FrameD] 
GAAGGAAAATTAAGGCCCAAGTAATTAAGCAAAGGTAACGCTTGAGTGAG
TCAGTCAGTGAGTGAGTGAGAGAGAGAGGAGAGAGGTGAAAAAGAAGATG
ACATGCAGCCGCTTTTGCGCTTGTCGTAGCCTCAATTCATGGTCATAGCC
TCTCTACTCTCTCTCTTAAATTTTGGATGGGGATTTGATACTTTTTCCCA
TCTCTTTCTCTCTCAATTTCTCTCACTAAACTCCCTCTGTCCCTCTCTTA
ACAATTGGAGGAAGAAGAAGAAGCAGCAGATTATGAGCCCTCTTTGAATC
TCCTTTCACTGCATCTTCGGGTCCTGAAAGGAACAGAGATAAAAGGAAAG
AGAGAGATTGAAGTCATGGATTCGTGGGCTGTGTGGCAGAATTTCAAGCG
TCTTTTTCTTGGTTCACAAAAGTTGGGCTCTTTGTGGTAATGTGGAGGCT
GGACTGCTTGTTATTCAATAACTATGGCCACGGATTCTTCATCTGATGGA
CTTGCACTTGATCAGTCAAAAAGCAGTAAGTTAAGTGTGGAGAAAAAGAG
AGAGCTTGTATATGAAATATCAAAGTGGTCACACGGTGCCTGTGAATTGC
TACAGTCATGGAGCCGTCAGGAGATTTTACAGATCCTATGTGCAGAAATG
GGGAAAGAAAGGAAATATACTGGCTTGACCAAAGTGAAAATAATAGAGCA
CCTTCTGAAAGTTGTGTCTGAAAGGAAACCAGGGGGAAATGAGGTTTCTA
CAGACCTTAAACCACAATCATCTGATGCACCTGGCCAAAGAACTGCCAAA
AGGCAGAGGAAAACTGAGAATCCATCTCGACTACCTGTTCCAGAAAACAG
TATTTCAATCAATAGTAGTGGGAGTGACTTAGCTAATACTACGTTCTGCA
AAAACTCAGCTTGCAGAGCTACCTTAAATCGAGAAGGTGCATTTTGCAAG
AGGTGTTCATGTTGCATCTGCTATCAGTTTGATGACAACAAGGACCCGAG
CCTTTGGTTGGTTTGCAGCTCGGAGCCGCCATTCCAGGGTAATTCGTGTG
GCATGTCGTGCCACCTTGAGTGCGCTTTAAAACGTGAAAGTTGTGGTATT
GGCAAAGAGGGAAGACGCAGGGGACTTGATGGGAGCTTTTACTGTGTATC
TTGCGGCAAAGTGAATGATTTGCTCGGATCCTGGAGGAAACAACTAGTGA
TGGCAAAGGATACCAGACGAGTGGACATACTGTGCTATCGTATCTTCTTG
AGTCATAAGCTTCTCAGAGGGACTGAAAAGTATCAAAAACTTTATGAGAT
TGTGGATGAAGCTGTGAAGAAGCTTCAAGCTGAAGTGGGTCCATTAACAG
GCTTACCATTAAAGATGGGTCGGGGTATTGTTAACAGGCTTTCTTCTGGA
CCAGAGATTCAGAAACTTTGTGCATTTGCTCTGGAGTCACTGGATTCAAT
GCTTTCCAATGCAACGTTGCATCCATTGCCCAAGCCTACAAGACAAGATC
CAAGTTTGATTGCTCCAGACATGGTTAGATTTGAGAATGTCCATGCTACA
TCCCTCACTGTGGTTTTGGGTTCCGAATATCCTCCCGCAGAAAATATAGC
AGGTTACAAGTTATGGCACTGTAAGGCTGATGATATGAATTATCCAGCGG
AACCCACGTGCACGCTGTTTGCACCAAAGATGCGGTTTGTTGTGACTGGA
CTAATTCCAGCTACAGAGTACTGTTTCAAAGTCACTTCGTTTCATGGTAC
AAGACATTTGGGCGTGTGTGAAGTTCGGCTCTCCACAAGTACTGCTGGAG
ATGAAGTCCCTAATTGTTCAGTGACAGAGAGAAGTCAGAGCCCGGCTACC
AACTGTAGCAGCCTTTCTAATCCTTCTTCAGTGGAAGATGAAACAAATAA
TGCTATTCCATATGGTGATCAGGCTGATAACCGAGCAGACAATTATCTTA
CTTATTGCAAGGACACTGACAAAACTGTTTCTGCCAATATATCAAATGAT
GCTATCAACTGCAATAGCATGGGCGGAGGACCTACAGCAGATGCAATTTC
TTTGTTGGACGAGGAACAAGCCAATGGGATGGTTGGCTCTGTATCTAATT
CGGATGTCCTAACACGTGAGTGCAAGCAATCACCAGAGGGCCAAATTATC
GAAGACATCAGCACTGATAATGGATCAAATTCCCCTGTTCGAACTGGAAT
GGAATGTGTACCATTTGTTGGTAGCTCCGAGGCTGGCTTGCCAATCACTC
CTTGCAAAATCGAAACACTCAAAGATGGGCTAGGAAGGAATGAAAAATCC
AATTCCAGTAGCAAGGATTTAAAAAATGGGACTGGGAAAGAAGAGGAACC
CCAAGATGGCAGCACATCAAAGAAGAGAAGTGGGGAAAGGCAAGATGAGG
AGTGTGTGGCAAATGGTGTTTCAAATAGGGACTTTGAGTATTATGTGAAG
GTTATCAGATGGTTAGAGTGTGAGGGACATATCGAGCAGAACTTCCGGCA
GAAATTTCTGACTTGGTATAGTTTGAGAGCTACCCCTCAGGAGGTAAGGA
TTGTGAGAGTGTTTGTAGATACCTTTATTGAAGATCCTGCATCTCTTGCA
GGGCAACTTGTTGACACCTTTTCCGAAAGTATTTCATGTAAGAAATCATC
TGTTGTGCCAAATGGGTTCTGCATGAAGCTTTGGCATTGATTATCCTCTG
TTAGGGTTGTTGGTATAAGTTATTAAGAGTGCCTGCAGCAGCAATTCAAT
TGGATCTCCTGGCAATGTCATTATAGTCCATCATCAATTATATTACCATC
CTCATTTGCCATTCTTATGAT

VIL1
>lcl|PRUAV029314 acc=PRUAV029314 len=806 sp=PRUAV type= begin= end= strand= chr= def=
AAATAAGAAGCAGGAATCAAAGAAAGCTTCGTCTAGTCCGAATAATCATC
TTCCCAAAAAGCAAGCCAGAAAGGGGGAAAATCCCATGCGACTCTCACCA
GCTTCTGAGCAGTCTCCAGACTTTGGATCTTCAAACTCATGGATCTGTAA
AAACTCTGCTTGTAGAGCTGTTTTACCCATAGACAACACATTTTGCAAGA
GGTGCTCTTGCTGTATCTGTCATTTGTTTGATGACAACAAGGACCCTAGT
CTTTGGTTAGTGTGCACATCTGAATCTGGTGAGGGAGATTCCTGTTGGGT
TATCTTGTCACATTGAGTGTGCCCTTCAACGTGAAAAGGTGGGAGTTGTT
GATCTTGGGCAATTGATGCAGCTAGATGGTAGTTATTGTTGCGCTTCTTG
TGGTAAAGTCTCTGGGATACTTGGGTAAGTAATTATCTTGCATATTGTGA
GTTTAGGTTGAAATGGTAGTCCTCAATTTGACTGGCTATCCGTTGTCCTC
TCTCCCCAGCCCTACAAATTGGTTTCTGCAACTATGGAAGTAGGTTTGAA
GCATTGAAATTTTTTTCAGGCACATAATAAGTCACTTAAATGTTTTGAGT
TTGGGAGCTCGAAAAATAAACCTTTTTGCCCCCCATTTAGTAATCTTTTT
TCAGGTTATGTTCATTATGTTTGCTTATTCGGTATAAATTCTCTTTGTAC
AAGTAACTTTGGGCTATAGTCCTTTAGGAAAAAATAAATAAAATTTATTC
GCCTCTGTAAAGAGATGCCTTTGCATAAACATTGTATTTTGTTATACATG
TCCAAC

VIM1
>lcl|PRUAV042637 acc=PRUAV042637 len=516 sp=PRUAV type= begin= end= strand= chr= def=[corrected by FrameD] 
ggatttgagtgggaataagcgaacaaacaaggaacaatcttttgaccaga
catttgacaaatataacaaggctctccaagttagttgcttgaaaggttat
cctgttcgagtggtaaggtctcacaaggagaagcgctcctcttatgcccc
tgagaaaggtgtgcggtatgatggatgctacagaatagaaaaatgnntta
ggaaaaaggttggagttcaggggttcaaggtctgccggtatctttttgtc
agatgtgacaatgaacctgcaccatggacgagtgatgaacagtggggatc
gccctagaccccttacctcctattcctgagctagaagaaagccacagata
taacagagaggacgcaaagtccatcttgggactttgatgagaaagatggc
cgctggacatggaaaaagccagcgcctgtcagcaaaaagcctgttcaagc
attaaatcctgatgatcgaaagaggtcaaggaaagcaatcaggaaagcac
acaacactactgtcct

VRN1
>lcl|PRUAV009961 acc=PRUAV009961 len=902 sp=PRUAV type= begin= end= strand= chr= def=IPR003340:Transcriptional factor B3;
CAAATTGGCCTGATGCAGGGAACCTGCATCCATCAAAGGGTTCTGGTCTA
CAAGCAGGTAACCAATCTAGTCGAGAGATAGGAGTTCAATTTAATGTAAC
AGAGCTTAAAAAGACTGTGGATGAAGTTAAATTGCGTAGTTCAGGTGAAG
ATATACGAAGCATGAAGAAGACTATGAGAAAAAAACGAAAACTTGATCCT
ACTGTGCAGGAGTCGTCTTCTCAACATGAAAAAGAAGTTGAAATCCGCTT
TAGATTTTATGAAAGTGCATCTGCAAGGAAGAGAACTGTGACAGCTGAAG
AAAGAGAAAGGGCTATTAATGCAGCCAAAACGTTTGAGCCAGTTAATCCT
TTTTGTAGGGTTGTCCTTCGACCATCCTACCTATATAGGGGTTGCATAAT
GTATTTGCCATCCTGCTTTGCCGAAAAGAATTTAAATGGAGTTTCGGGAT
TCATCAAACTTCAATCCTCTGATGGTAGACAGTGGCCGGTTCGATGCCTT
TACAGAGGAGGTAGAGCAAAATTAAGCCAGGGATGGTATGAGTTTACGCT
GGAGAACAATTTGGGAGAGGGTGATGTTTGTGTCTTTGAGTTGCTCAAGA
TGAAGGAGGTTGTGCTGAAAGTTACTGTATTTTGTGTTGTCGAAGCTGCA
GGATTTGTGAACCAACCTCCACAGCAAAATGCCAGCCAAGCTAAAATGAT
TAGAAATTAGCGGCTACCTGGCTGGTAAATTTGGATGTCTAAACTGTATC
AAAGAATCTCCTCTTTGGGTAGTGATCTGATTTGTTCATGTGGACTTAGT
GGAACTTTGCAGGATGACATAGTGGAAACTTTTTTTCATTTGTTTAGGAG
TTTTCAATACTAAATTTTTGTAGTTCTTGACTAGCACTGTAAATAGATTG
TG

VRN2
>lcl|PRUAV022299 acc=PRUAV022299 len=765 sp=PRUAV type= begin= end= strand= chr= def=IPR007087:Zinc finger, C2H2-type;
AAAAAATCCTAACGTTTACGGACCAAACTTCTAACAGCTCCTCCTCGCCT
GCGCTCTGAAAGCTAAAGGCTAAAAACTCTTTCTTCTCCGGCGAATTTCC
GGCCAAAACTTCTAACAGTAGGGATATAAGATGTGCCTTCAAAATTCTTG
TGCGCATTTGTCGGCAGAGGAGGCGGTTGCAATCGAAGAGAGTCTTTTGA
TATACTGCAAGCCAGTTGAGCTTTACAATATCCTTCGCCCTCGTGCTCTG
CACAATCCTTTATTTCTGCGTAGATGTTTGCATTACAAAATCCAAGCAAG
GCGCAAAAGGAGGTTCAGGACTGGGATTGTAATATTCAACTATAGGGACT
ACAACAACACGTTACGAAAGACTGAAGTTACTGAAGACTTCACCTGTCCC
TTTTGCTTGATGCAATGTGCAAGCTTTAAGGGTCTGCGTTATCACCTGTG
CTCTTCACATGACTTATTCAACTTCGAGTTTTGGGTAACTGGAGAGTACC
AGGCAGTAAACGTTTCTGTGAAAATTGATATATTGAGATCTGAGACTGTA
GCAGATGGAGCAGTCCCACAACTTCAAACATTCTTCTTCTGTTCAAGGCC
AAGAAAACGTAGGGCAGAGAACCATGGTCAAAATGAAAAGCATGTTAATG
TACAATTCTTGGAGTTAGACTCACCTAGACTAGCCAATGGAATTGTACAC
GAGGGACTTTTTGAGAATGATGATGGTAAGTTTTTTGGTTTTGTGATACA
TTGGGTTGTTCGCAG
