# Supplementary material for: Mapping of Candidate Genes Involved in Bud Dormancy and Flowering Time in Sweet Cherry (Prunus avium)
Source: PLoS One. 2015 Nov 20;10(11):e0143250. doi: 10.1371/journal.pone.0143250 (PMC4654497; doi:10.1371/journal.pone.0143250)
Supplement: S1 Table — Orthologous genes in peach and sweet cherry are indicated (sweet cherry orthologous sequences are available in the Genome Database for Rosaceae (GDR) http://www.rosaceae.org/). (XLSX) [file pone.0143250.s005.xlsx]

## Sheet: S1 Table code
S1 Table. List of candidate genes involved in the regulation of dormancy and flowering date in Prunus species, blackcurrant (Ribes nigrum L.), poplar (Populus trichocarpa) and Arabidopsis thaliana- Orthologous genes in peach and sweet cherry are indicated (sweet cherry orthologous sequences are available in the S1 File and in the Genome Database for Rosaceae ( GDR) http://www.rosaceae.org/)
Gene	Pathway	Annotation	Specie	Gene ID	Reference	Predicted gene (P. persica)		Predicted gene (P. avium)
						Peach genome v1.0 [1]	Peach genome v2.0.a1	GDR http://www.rosaceae.org/
ABH1	Temperature	ABA HYPERSENSITIVE 1	Arabidopsis thaliana	AT2G13540	[2]	ppa001278m	Prupe.4G257300.1	PRUAV006660
ARP4	Temperature	ACTIN-RELATED PROTEIN 4	Prunus persica	ppa006685m	[3]	ppa006685m	Prupe.4G154200.1	PRUAV010449
BRI1		BRASSINOSTEROID INSENSITIVE 1	Arabidopsis thaliana	AT4G39400	[2]	ppa000566m	Prupe.6G168100.1	PRUAV002156
CAC1		CHLOROPLASTIC ACETYLCOENZYME A CARBOXYLASE 1	Ribes nigrum L.	GT022654	[4]	ppa009593m	Prupe.3G256800.1	PRUAV000620
CBP	Dormancy	CALMODULIN BINDING PROTEIN	Ribes nigrum L.	GT027101	[4]	ppa006697m	Prupe.8G119300.1	PRUAV016855
CBPb	Dormancy	CALMODULIN BINDING PROTEIN	Prunus persica	ppa008039m	GDR	ppa008039m	Prupe.1G441300.1	PRUAV006432
CBPc	Dormancy	CALMODULIN BINDING PROTEIN	Prunus persica	ppa001109m	GDR	ppa001109m	Prupe.2G029500.2	PRUAV000501
CBPd	Dormancy	CALMODULIN BINDING PROTEIN	Prunus persica	ppa012091m	GDR	ppa012091m	Prupe.3G280400.4	PRUAV002776
CBPe	Dormancy	CALMODULIN BINDING PROTEIN	Prunus persica	ppa004675m	GDR	ppa004675m	Prupe.5G178300.5	PRUAV024877
CBPf	Dormancy	CALMODULIN BINDING PROTEIN	Prunus persica	ppa000516m	GDR	ppa000516m	Prupe.1G224000.3	PRUAV004837
CLF	Temperature	CURLY LEAF	Arabidopsis thaliana	AT2G23380	[5]	ppa001213m	Prupe.7G130900.1	PRUAV022733-PRUAV072866-PRUAV034373
COL2	Photoperiod	CONSTANS-LIKE 2	Arabidopsis thaliana	AT3G02380	[6]	ppa026514m-ppa007007m	Prupe.3G020100.1-Prupe.3G245100.1	PRUAV017210-PRUAV007294
COP1	Photoperiod	CONSTITUTIVE PHOTOMORPHOGENIC 1	Arabidopsis thaliana	AT2G32950	[2]	ppa002554m	Prupe.5G031300.3	PRUAV007932
CRP	Photoperiod	CRYPTIC PRECOCIOUS	Arabidopsis thaliana	AT4G00450	[2]	ppa000036m	Prupe.2G170500.2	PRUAV011448-PRUAV078949
DAM5	Dormancy	DORMANCY ASSOCIATED MADS-BOX	Prunus persica	AB932551	[7]	ppa010822m	Prupe.1G531600.1	PRUAV009602
DAM6	Dormancy	DORMANCY ASSOCIATED MADS-BOX	Prunus persica	DQ863252	[8]	ppa010714m	Prupe.1G531700.1	PRUAV027249
DDF1	Gibberelin	DWARF AND DELAYED FLOWERING 1	Arabidopsis thaliana	AT1G12610	[2]	ppa010909m-ppa021197m	Prupe.5G090000.1- Prupe.5G090500.1	PRUAV084930
DDL	Photoperiod	DAWDLE	Arabidopsis thaliana	AT3G20550	[2]	ppa005178m	Prupe.4G208000.1	PRUAV004162
ELF3	Photoperiod	EARLY FLOWERING 3	Arabidopsis thaliana	AT2G25930	[2]	ppa002858m	Prupe.1G416000.1	PRUAV005120
ELF7	Temperature	EARLY FLOWERING 7	Arabidopsis thaliana	AT1G79730	[2]	ppa002145m	Prupe.3G059100.1	PRUAV003173
ELF8	Temperature	EARLY FLOWERING 8	Arabidopsis thaliana	AT2G06210	[2]	ppa015419m	Prupe.7G201100.1	PRUAV003418
EMF2	Temperature	EMBRYONIC FLOWER 2	Prunus persica	ppa002685m	[3]	ppa002685m	Prupe.4G152500.4	PRUAV015728
ESD4	Temperature	EARLY IN SHORT DAYS 4	Arabidopsis thaliana	AT4G15880	[2]	ppa017866m	Prupe.1G135200.1	PRUAV016402
FAR1	Photoperiod	FAR-RED IMPAIRED RESPONSE 1	Prunus persica	ppa001996m	GDR	ppa001996m	Prupe.2G327900.1	PRUAV021842
FCA	Autonomous		Arabidopsis thaliana	AT4G16280	[2]	ppa002369m	Prupe.1G114600.2	PRUAV005057
FIE1	Temperature	FERTILIZATION-INDEPENDENT ENDOSPERM 1	Arabidopsis thaliana	AT3G20740	[2]	ppa007346m	Prupe.4G202200.1	PRUAV011214
FIO1	Photoperiod	FIONA1	Arabidopsis thaliana	AT2G21070	[2]	ppa003576m	Prupe.8G162700.3	PRUAV020955
FKF1	Photoperiod	FLAVIN-BINDING, KELCH REPEAT, F BOX 1	Arabidopsis thaliana	AT1G68050	[2]	ppa002863m	Prupe.1G334000.1	PRUAV007655-PRUAV022253
FL2/LFY	Floral integration	FLORICAULA / LEAFY HOMOLOG 2	Arabidopsis thaliana	AT5G61850	[2]	ppa006372m	Prupe.5G140700.1	PRUAV036733
FLD	Autonomous	FLOWERING LOCUS D	Arabidopsis thaliana	AT3G10390	[2]	ppa001272m	Prupe.2G208600.2	PRUAV017206
FRI	Temperature	FRIGIDA-LIKE	Arabidopsis thaliana	AT3G22440	[9]	ppa004224m	Prupe.1G013700.1	PRUAV000207
FRS5	Photoperiod	FAR1-RELATED SEQUENCE 5	Prunus persica	ppa008343m	GDR	ppa008343m	Prupe.1G098700.5	PRUAV035276
FRS6	Photoperiod	FAR1-RELATED SEQUENCE 6	Prunus persica	ppa002486m	GDR	ppa002486m	Prupe.3G090300.1	PRUAV011091
FRS8	Photoperiod	FAR1-RELATED SEQUENCE 8	Prunus persica	ppa001906m	GDR	ppa001906m	Prupe.3G090500.1	PRUAV037910
FT	Integrator	FLOWERING LOCUS T	Arabidopsis thaliana	AT1G65480	[2]	ppa012320m	Prupe.6G364900.1	PRUAV011973
FYPP3	Photoperiod	FLOWER-SPECIFIC, PHYTOCHROME-ASSOCIATED PROTEIN PHOSPHATASE 3 - METALLOPHOSPHOESTERASE	Arabidopsis thaliana	AT3G19980	[2]	ppa009178m	Prupe.1G351300.2	PRUAV002173
GA2ox	Gibberelin	GIBBERELLIN 2-OXIDASE	Prunus persica	ppa008414m	[3]	ppa008414m	Prupe.4G150200.1	PRUAV012448
GCR1		G-PROTEIN-COUPLED RECEPTOR 1	Arabidopsis thaliana	AT1G48270	[2]	ppa008880m	Prupe.1G402500.2	PRUAV007411
GH17	Dormancy	GLYCOSYL HYDROLASES	Prunus persica	ppa007158m	GDR	ppa007158m	Prupe.7G245600.1	PRUAV005464
GH17-33	Dormancy	GLYCOSYL HYDROLASES	Populus trichocarpa	POPTR_0001s45320	[10]	ppa006239m-ppa006344m	Prupe.5G132700.1-Prupe.5G132700.2	PRUAV000103
GH17-39	Dormancy	GLYCOSYL HYDROLASES	Populus trichocarpa	POPTR_0001s26210	[10]	ppa007999m	Prupe.4G255600.1	PRUAV000077
GH17-44	Dormancy	GLYCOSYL HYDROLASES	Populus trichocarpa	POPTR_0010s15270	[10]	ppa024457m	Prupe.1G121800.1	PRUAV004835
GH17-61	Dormancy	GLYCOSYL HYDROLASES	Populus trichocarpa	POPTR_0004s21250	[10]	ppa007079m	Prupe.6G130300.1	PRUAV000448
GH17-65	Dormancy	GLYCOSYL HYDROLASES	Populus trichocarpa	POPTR_0011s15560	[10]	ppa006239m-ppa006344m	Prupe.5G132700.1-Prupe.5G132700.2	PRUAV000103
GH17-101	Dormancy	GLYCOSYL HYDROLASES	Populus trichocarpa	POPTR_0016s05800	[10]	ppa025430m	Prupe.7G051700.1	PRUAV000060
GI	Photoperiod	GIGANTEA	Arabidopsis thaliana	AT1G22770	[2]	ppa000556m	Prupe.8G040600.6	PRUAV000817
HYL1		HYPONASTIC LEAVES 1	Arabidopsis thaliana	AT1G09700	[2]	ppa004305m	Prupe.1G533300.3	PRUAV015329
KS	Gibberelin	KAURENE SYNTHASE	Prunus persica	ppa001902m	[3]	ppa001902m	Prupe.4G128500.1	PRUAV034493
KSb	Gibberelin	KAURENE SYNTHASE	Prunus persica	ppa018714m	[3]	ppa018714m	Prupe.4G128600.1	PRUAV032409
KSc	Gibberelin	KAURENE SYNTHASE	Prunus persica	ppa019543m	[3]	ppa019543m	Prupe.4G128700.1	PRUAV058967
LDL1	Temperature	LYSINE-SPECIFIC DEMETHYLASE 1	Arabidopsis thaliana	AT1G62830	[2]	ppa001504m	Prupe.1G356300.1	PRUAV067054
LDL2	Temperature	LYSINE-SPECIFIC DEMETHYLASE 1-LIKE 2	Arabidopsis thaliana	AT3G13682	[2]	ppa001881m	Prupe.4G188600.1	PRUAV023731
LHP1	Vernalization	LIKE HETEROCHROMATIN 1	Arabidopsis thaliana	AT5G17690	[5]	ppa021305m	Prupe.2G107000.1	PRUAV004644
LHY	Photoperiod	LATE ELONGATED HYPOCOTYL	Arabidopsis thaliana	AT1G01060	[2]	ppa001765m	Prupe.2G200400.1	PRUAV000054
MBF1A	Photoperiod	MULTIPROTEIN BRIDGING FACTOR 1A	Arabidopsis thaliana	AT2G42680	[2]	ppa013074m	Prupe.3G116500.2	PRUAV001900
MBF1C	Temperature	MULTIPROTEIN BRIDGING FACTOR 1C	Arabidopsis thaliana	AT3G24500	[2]	ppa013016m	Prupe.7G229000.1	PRUAV029737
MMP		MATRIX METALLOPROTEINASE	Arabidopsis thaliana	AT1G70170	[2]	ppa007227m	Prupe.1G261000.1	PRUAV015398
MSI1	Temperature	MULTICOPY SUPRESSOR OF IRA 1	Arabidopsis thaliana	AT5G58230	[2]	ppa006205m	Prupe.2G110700.1	PRUAV005812
NUA	Temperature	NUCLEAR PORE ANCHOR	Prunus persica	ppa000061m	[3]	ppa000061m	Prupe.4G125000.3	PRUAV002346
OTS1		OVERLY TOLERANT TO SALT 1	Arabidopsis thaliana	AT1G60220	[2]	ppa022300m	Prupe.1G254600.2	PRUAV030235
PHYC	Photoperiod	PHYTOCHROME C	Arabidopsis thaliana	AT5G35840	[11]	ppa000506m	Prupe.3G198200.1	PRUAV008814
PIE1	Temperature	PHOTOPERIOD-INDEPENDENT EARLY FLOWERING 1	Prunus persica	ppa000063m	[3]	ppa000063m	Prupe.4G135700.2	PRUAV020482
PRR7	Photoperiod	PSEUDO-RESPONSE REGULATOR 7	Arabidopsis thaliana	AT5G02810	[2]	ppa007006m	Prupe.6G244200.4	PRUAV000380
PRR9	Photoperiod	PSEUDO-RESPONSE REGULATOR 9	Arabidopsis thaliana	AT2G46790	[2]	ppa007290m	Prupe.2G198500.2	PRUAV002351
REF6	Temperature	RELATIVE OF EARLY FLOWERING 6	Arabidopsis thaliana	AT3G48430	[2]	ppa000214m	Prupe.5G159200.1	PRUAV019148
SAR3		SUPPRESSOR OF AUXIN RESISTANCE 3	Arabidopsis thaliana	AT1G80680	[2]	ppa000667m	Prupe.2G099100.3	PRUAV007201
SDG2	Temperature	SET DOMAIN-CONTAINING PROTEIN 2	Arabidopsis thaliana	AT4G15180	[2]	ppa000055m	Prupe.3G222600.1	PRUAV006459
SDG26		SET DOMAIN GROUP 26	Arabidopsis thaliana	AT1G76710	[2]	ppa023092m	Prupe.1G101500.3	PRUAV018408
SOC1	Integrator	SUPPRESSOR OF OVEREXPRESSION OF CO 1	Arabidopsis thaliana	AT2G45660	[2]	ppa016511m	Prupe.2G151200.2	PRUAV001249
SPA1	Photoperiod	SUPPRESSOR OF PHYA-105 1	Arabidopsis thaliana	AT2G46340	[2]	ppa014569m	Prupe.2G183800.5	PRUAV014379-PRUAV011454
SUF4	Temperature	SUPPRESSOR OF FRIGIDA 4	Arabidopsis thaliana	AT1G30970	[2]	ppa018474m	Prupe.4G117400.2	PRUAV059158-PRUAV007354
SVP	Temperature	SHORT VEGETATIVE PHASE	Arabidopsis thaliana	AT2G22540	[2]	ppa011063m	Prupe.6G199000.5	PRUAV004879
SWN-SDG10	Temperature	SWINGER-SET DOMAIN-CONTAINING PROTEIN 10	Arabidopsis thaliana	AT4G02020	[2]	ppa001254m	Prupe.8G266200.2	PRUAV016583-PRUAV013572
TUB2		TUBULIN BETA CHAIN 2	Ribes nigrum L.	GT025291	[4]	ppa004884m	Prupe.6G064900.1	PRUAV000236
VEL1	Temperature	VERNALIZATION5/VIN3-LIKE	Arabidopsis thaliana	AT4G30200	[2]	ppa001943m	Prupe.1G084700.1	PRUAV000723
VIL1	Temperature	VIN3-LIKE 1	Arabidopsis thaliana	AT3G24440	[2]	ppa002105m	Prupe.7G227600.1	PRUAV029314
VIM1	Temperature	VARIANT IN METHYLATION 1	Arabidopsis thaliana	AT1G57820	[2]	ppa015406m	Prupe.5G140900.1	PRUAV042637
VRN1	Vernalization	VERNALIZATION 1	Arabidopsis thaliana	AT3G18990	[5]	ppa006275m	Prupe.8G113000.1	PRUAV009961
VRN2	Vernalization	VERNALIZATION 2	Arabidopsis thaliana	AT4G16845	[5]	ppa006454m	Prupe.5G060700.2	PRUAV022299
1. Verde I, Abbott AG, Scalabrin S, Jung S, Shu SQ, et al. (2013) The high-quality draft genome of peach (Prunus persica) identifies unique patterns of genetic diversity, domestication and genome evolution. Nature Genetics 45: 487-U447.
2. Horvath D (2009) Common mechanisms regulate flowering and dormancy. Plant Sci 177: 523-531.
3. Castède S, Campoy JA, Quero-García J, Le Dantec L, Lafargue M, et al. (2014) Genetic determinism of phenological traits highly affected by climate change in Prunus avium: flowering date dissected into chilling and heat requirements. New Phytol 202: 703-715.
4. Hedley PE, Russell JR, Jorgensen L, Gordon S, Morris JA, et al. (2010) Candidate genes associated with bud dormancy release in blackcurrant (Ribes nigrum L.). BMC Plant Biol 10.
5. Srikanth A, Schmid M (2011) Regulation of flowering time: all roads lead to Rome. Cell Mol Life Sci 68: 2013-2037.
6. Ruckle ME, Burgoon LD, Lawrence LA, Sinkler CA, Larkin RM (2012) Plastids Are Major Regulators of Light Signaling in Arabidopsis. Plant Physiol 159: 366-390.
7. Yamane H, Ooka T, Jotatsu H, Hosaka Y, Sasaki R, et al. (2011) Expressional regulation of PpDAM5 and PpDAM6, peach (Prunus persica) dormancy-associated MADS-box genes, by low temperature and dormancy-breaking reagent treatment. J Exp Bot 62: 3481-3488.
8. Bielenberg DG, Wang Y, Li ZG, Zhebentyayeva T, Fan SH, et al. (2008) Sequencing and annotation of the evergrowing locus in peach Prunus persica (L.) Batsch reveals a cluster of six MADS-box transcription factors as candidate genes for regulation of terminal bud formation. Tree Genetics & Genomes 4: 495-507.
9. Kryvych S, Nikiforova V, Herzog M, Perazza D, Fisahn J (2008) Gene expression profiling of the different stages of Arabidopsis thaliana trichome development on the single cell level. Plant Physiology and Biochemistry 46: 160-173.
10. Ruonala R, Rinne P, Baghour M, Moritz T, Tuominen H, et al. (2006) Transitions in the functioning of the shoot apical meristem in birch (Betula pendula) involve ethylene. The Plant Journal 46: 628 - 640.
11. Arana MV, Sanchez-Lamas M, Strasser B, Ibarra SE, Cerdan PD, et al. (2014) Functional diversity of phytochrome family in the control of light and gibberellin-mediated germination in Arabidopsis. Plant Cell and Environment 37: 2014-2023.
