# Supplementary material for: Mapping of Candidate Genes Involved in Bud Dormancy and Flowering Time in Sweet Cherry (Prunus avium)
Source: PLoS One. 2015 Nov 20;10(11):e0143250. doi: 10.1371/journal.pone.0143250 (PMC4654497; doi:10.1371/journal.pone.0143250)
Supplement: S2 Table — (XLSX) [file pone.0143250.s006.xlsx]

## Sheet: Table 2
S2 Table. Primers used to amplify sweet cherry candidate genes
Candidate gene	Primers
	Forward 5'-3'	Reverse 5'-3'
ABH1	GAGTCATGGTCGGTGTTGAA	ACAGCTGATGGGTCCAAACT
ARP4	GCATCCAATGCTACTTGCAG	GCCTGATGCAAAAGATGTGA
BRI1	TCATGGCAATGTTCAAGGAA	AAATTGGGGGAGCTGAAAGT
CAC	GCTCTACTGCCCAAACTTCG	GGCGTGTCTACACTCACTGG
CBP	TCCTCCCCTTACATGACTGC	CCTGATGGTCTTTCGGTGAT
CBPb	AACTCCTGCAGCCTTGTCAT	ACTGCAAACCATCAACCACA
CBPc	GCTGGGAATCAAATGGAAGA	TGCTTCCTTCCTCTCCAGAA
CBPd	CTCTTCAACAGACGGTGCAA	GGAGAAAGACAACGCCAAAG
CBPe	GGTTCAGGCTAGGAGCAAGA	GAACTGGGAGGGCAGTACAA
CBPf	TCTCCAGAATGGGGTTATGC	ATCATCGTCGGCTTTCAATC
CLF	TGCTGCTCTGGATTCATTTG	CCTTCCTCCTAAACCCTCCA
COL2	ACATCCGCCAATCTATCTGC	CTACCCTTCGCTTTTGCATC
COP1	CATTGACATGAAAGCGAACA	TGCAGAGGCAAGCTCATAGTT
CRP	TTGGCTGATCATGTTCCTCA	GCACCACATACCACCACTTG
DAM5	CCACATCAAACTGAGTAAGGAACTC	CTGCCTTAGCTGGTTGTTGGCTTCAACT
DAM6	TACTGGACCTGAGCTCATGGAGCC	TGTTGCAGGTGGTGGAGGTGGCAATT
DDF1	CGCCACAGTCACGACTCTAA	TTTGACATCAGCATCGGTTC
DDL	CAGGGGTAGTTCTCCACCAA	AACCCTTTTCCCTTTGCATT
ELF3	CTGCGGTGATGCCTCTTAAT	GTCAAGGGCGTGTTCTCATT
ELF7	TTGGCTTACATGGTCCCTTC	GTGCAATCTTCCGTGGTCTT
ELF8	AGATTCTGATGCCGAGGATG	GGCCTCTCCATTCCCTTTAT
EMF2	GTGGAGCCAGATACCATTGG	AAAATCACATTTCCTGCCCTTA
ESD4	ATGCTGCAGTGCCTTAGACC	GGGTAGTCCACCTTCTGACG
FAR1	GCCAACAAGACTCCTAGAAGAGC	ATGGAACTGTGCTGCTGATG
FCA	CAGGTTTTGGTCCTCGATTT	GACGTGTGGCATAGACTGGTT
FIE1	AGTTGGTCTGTTGCCATCCT	CAGCCACAAGAAATGGGTTT
FIO1	CTGCCAAGAAGATTGCATCA	TTCAGGTTACACAATGCACCA
FKF1	GAGGCTGTTTGTTGGAGGAA	AACCTCAAGTGCCCACTGTT
FL2/LFY	GACCTACGAGGCATGGTTGT	CAAGCAAATCCCACCTGAAT
FLD	GCGCCAATTCCAAATACAGT	TTTTGTGACCCAATTCGACA
FRI	GACAACAGCTTGATGCGGTA	CATGGGACCTCCATTGTTG
FRS5	TCGCATACTTGCTTTGCATC	CGGCAAGAAGGATTCTGGA
FRS6	CATGGACAATCTGTGCTGCT	TCCCTTCTTCCACAACTTGC
FRS8	AGCCGCAAGAAAGAAACAAG	GCTGAACCCGGCAAAATACT
FT	CCAAGTGACCCCAACCTAAA	GCAGCTACCGGTAATCCAAG
FYPP3	ATGCTAATGCATGGCGGTA	GCCCCTCGTGTGGAATTT
GA2ox	TTTTGGACAGAACCCAGAAGA	CTGTGCCTCACACTTTGGAA
GCR1	TCCTCTGCTACGTTCTCTTCAA	AAACGCAATCGTGGTAGTCC
GH17	GCTTCTGGTTCTTTGCTCAGTT	TGGATCAGAAATCCCCTGAG
GH17-33/65	GCGACCAGCACTAGCTTCAG	GCGACCAGCACTAGCTTCAG
GH17-39	CTGCCCTGCAAATAACAGGT	GGTTGCAGCATTACCACCTT
GH17-44	TAGGCTGGCTCAGTTTGTCC	AGTTGGGTTGGGTCTTTGTG
GH17-61	ACGTGGTTCTGGGGATACAG	GCATATGTTGGCTCCCAAGT
GH17-101	GAGGCACACTTGCAATACTTCTT	TAGGTTTCTATGGCCCTTCC
GI	GGCCTGTAGCAGCATTTGAT	GGCTTCAGCAAGAAAAGTGC
HYL1	ATCAGACAAATCCAGGTACTCC	TGGCCATAGCTCTGACAGTTT
KS	GCATTTCGGCTCTTACGTGT	TGAAGTCATCCACTGCCAAT
KSb	CTAAAGCGGTGGAGTGTTGG	TGCTCTTCATCGGTAGCTGA
KSc	GTGGCCGTCTTCTCAATGAT	CAAATTCTTGCATGCTCTTGG
LDL1	AGCGTATGCTCTTGGATTGG	TCACAGACTCCACAGGAGACA
LDL2	AGTATGCCAGAGGAGGCAAC	CCCCACCCATCTCATAAGG
LHP1	GAGGCTGTTTGTTGGAGGAA	AACCTCAAGTGCCCACTGTT
LHY	AGCCGGAAACTATGCCTTCT	CGCTGCTTCAAATCCTCTCT
MBF1A	TGCCAAGTGAGCTGAAGAAA	CACCAAACACACGACCTTTG
MBF1C	GAGCAGAAACCCAGGAGTGA	CACTTCCAGAACCCTCTCCA
MMP	CTCCAATTTCACCGACGACT	GAGTGCCAAATCCCCAATAA
MSI1	AGAACGATGCTCGCCATTAT	TGACGGTCTTTGTGGCAATA
NUA	GCTGAGTTGCCTCAAGGTTC	CCGGAGAATTTACCTCACCA
OTS1	CAGTATATGGAACCAACTTCCCAAT	TTTTTCCTTTGCAGCCTTTG
PHYC	AGTTCCCATTTTGGCTGTTG	GCAAACGGGTATATTTGTCCA
PIE1	GGGGGTGTTGGAATAAACCT	AACAGCTTCCTCCTGCTCAA
PRR7	TTGTACTCGCCATGTTGTCA	GACCAACACCGGATAAGCAT
PRR9	TGCTCAGGGTTCTTCTGGTT	AAACATGCTGCCAAAGGTTC
REF6	ACCAGGAGGTGTTTTCATGG	AAAGGGTTTGTCCACAGTCG
SAR3	TGCAGGTCTGTTGATGGGTA	ACCAAACGAGCAGAGGAAGA
SDG2	GCAAACTACGCAAGTAGAATTTGTC	CTGATGCTTCGTATTCTTCCTT
SDG26	TGCTCTGTTTGACGGAACAA	GGCAATATCCTGGAGTGCAT
SOC1	GCTGCTAGGGCTTTCTCCTT	TATGCAGCACCTGAAGCAAG
SPA1	ACCAGTCCAGAGGAGCTCAA	CAGCGGATTTTGTGAAAGAA
SUF4	GACGTCTTGGCTGCACATTA	TGAGGGAAGTTGTGGAAACC
SVP	GGAGCTCTCCGTTCTCTGTG	CGTGCAAGTTGTGACGTTCT
SWN	AGCAAAACAGGGATGGTGTC	CAAGCAACGACGACAGAAAA
TUB2	CACTGAGGGTGCAGAGTTGA	TCAGGCAGCATGTAACTCCA
VEL1	GATGGCAAAGGATACCAGAC	GGACTTCATCTCCAGCAGTA
VIL1	TCTTTCAAGATGCGAGATGA	GCTTGCTTTTTGGGAAGATG
VIM1	TGACAATGAACCTGCACCAT	TTGTGTGCTTTCCTGATTGC
VRN1	TCCATCAAAGGGTTCTGGTC	GCAGCTTCGACAACACAAAA
VRN2	TCACCTGTGCTCTTCACATGA	AGTCCCTCGTGTACAATTCCA
