# Supplementary material for: Mapping of Candidate Genes Involved in Bud Dormancy and Flowering Time in Sweet Cherry (Prunus avium)
Source: PLoS One. 2015 Nov 20;10(11):e0143250. doi: 10.1371/journal.pone.0143250 (PMC4654497; doi:10.1371/journal.pone.0143250)
Supplement: S3 Table — SNPs used for the genetic mapping in sweet cherry and the genotype for each parent are detailed- The in silico position of each candidate gene in the Prunus persica physical map is referred according to the Peach genome v2.0.a1. The linkage group and the parent where the candidate gene is genetically mapped are reported for Prunus avium. (XLSX) [file pone.0143250.s007.xlsx]

## Sheet: Table 3
S3 Table. Candidate genes mapping in peach and sweet cherry. SNPs used for the genetic mapping in sweet cherry and the genotype for each parent are detailed- The in silico position of each candidate gene in the Prunus persica physical map is referred according to the Peach genome v2.0.a1. The linkage group and the parent where the candidate gene is genetically mapped are reported for Prunus avium.
Candidate gene	PCR amplification	SNP	SNP			Amino acid change	Sequence used by Sequenom	CG mapping
			'Garnet'	'Lapins'	'Regina'			In silico mapping in P. persica				Genetic mapping in P. avium
								LG	Peach orthologue	Physical position1		LG	Parents (progeny2 )
FRI	yes	intron	[C/C]	[C/T]	[C/C]	-	TGCATGATCCTGCATGTTGTGACTTTCAGTCGTGAATATGCTTTTCAAAG[C/T]GTTGTCTGGTTCTTTCTTTACAACATTTCAAATTCCAGTTATGTGTCTGT	1	Prupe.1G013700.1	1,031,855		1	'Lapins' (R×L), 'Garnet' (R×G)
		intron	[C/G]	[C/C]	[G/G]	-	GTCTTGATGATGAGGCATTCTGCAGTCATTCACATCCTTGTGTCTCATTT[C/G]TGATTTCTTTGGAAAAATGTCCTTAGAAGTGCATGAACTTCAGTCTCCTT					1
VEL1	yes	intron	[T/T]	[G/T]	[T/T]	-	TACCAACGATGTAATTGTGATAAGTAATTAGTTTCATATGATCTTTTCAT[G/T]TATGTTATACCAGAGTTGTCTAGTTTCTTCGTTTCTCTCATCACAAAAAA	1	Prupe.1G084700.1	6,290,931		1	'L apins' (R×L)
FRS5	no	-	-	-	-	-		1	Prupe.1G098700.5	7,882,385		-	-
SDG26	multi	-	-	-	-	-		1	Prupe.1G101500.3	8,078,426		-	-
FCA	yes	no	-	-	-	-		1	Prupe.1G114600.2	9,075,486		-	-
GH17-44	yes	exon	[G/G]	[G/G]	[C/G]	Yes: Pro (CCU) / Ala (GCU)	ATTTGGACCCAATTATAGGGTTCTTGGTTTATGCCAAATCACCACTACTT[C/G]CTAACATCTATACATATTTTAGTTATATTGGAAATCCTAGAGATATTTCT	1	Prupe.1G121800.1	9,561,370		1	'Regina' (R×L, R×G)
ESD4	yes	no	-	-	-	-		1	Prupe.1G135200.1	10,665,664		-	-
CBPf	yes	no	-	-	-	-		1	Prupe.1G224000.3	23,777,968		-	-
OTS1	yes	no	-	-	-	-		1	Prupe.1G254600.2	26,544,968		-	-
MMP	yes	exon	[C/G]	[G/G]	[G/G]	No	GACGGAGAGCCGTTCGATGGGGTTTTGGGGACGCTGGCGCACGCGTTCTC[C/G]CCGCCGAGCGGGAGGTTCCACTTGGACGCTGACGAGAACTGGGTGATCAC	1	Prupe.1G261000.1	27,005,927		1	'Garnet' (R×G)
FKF1	yes	no	-	-	-	-		1	Prupe.1G334000.1	31,595,187		-	-
FYPP3	yes	intron	[T/C]	[T/C]	[T/C]	-	AGGCTTCTTGCATGGATATGATTAACAGTTTCTTAGATTCTGTAATTTTG[C/T]GTGTTAATCAATTGAAAGAAGCACTTATCCCATGAATGTTAGTTTAGCTT	1	Prupe.1G351300.2	32,681,733		1	'Regina' (R×L, R×G),'Lapins' (R×L), 'Garnet' (R×G)
LDL1	yes	no	-	-	-	-		1	Prupe.1G356300.1	33,028,895		-	-
GCR1	yes	no	-	-	-	-		1	Prupe.1G402500.2	35,488,637		-	-
ELF3	yes	no	-	-	-	-		1	Prupe.1G416000.1	36,129,212		-	-
CBPb	yes	exon	[C/C]	[C/C]	[C/T]	No	TCTGCTGCTGCTTCAGCTTCAAAGGCTTCAAAGAAATGGAAACTGAAAGA[C/T]TTTCTGCTGTTTCGAAGCGCATCAGAAGGAAGAGCAACAGATAAAGATCC	1	Prupe.1G441300.1	37,474,346		1	'Regina' (R×L, R×G)
DAM5	yes	no	-	-	-	-		1	Prupe.1G531600.1	43,464,340		-	-
DAM6	yes	no	-	-	-	-		1	Prupe.1G531700.1	43,473,533		-	-
HYL1	yes	intron	[A/A]	[A/T]	[A/A]	-	TTAGTGATTATGCGAATAAAGTTTAAATTTTTAACTTTTCTCGTTTTTTT[A/T]AATTAAATTTTCGTTTATGGGTTTGGAGTCATGGCTTCTACATTTTAGTT	1	Prupe.1G533300.3	43,597,690		1	'L apins' (R×L)
CBPc	yes	exon	[T/T]	[C/C]	[C/T]	No	CTGAAGAGAAAATTTTCCCATGGAGAAAGCAATTCCAACCAAGAACTTCC[C/T]GACACCTGCAACTACCGAAGAGGAAGCAAATTCAAGAGACTTAGCGTGGA	2	Prupe.2G029500.2	3,108,977		2	'Regina' (R×L, R×G)
LHP1	no	-	-	-	-	-		2	Prupe.2G107000.1	16,465,677		-	-
MSI1	yes	no	-	-	-	-		2	Prupe.2G110700.1	16,906,271		-	-
SOC1	no	-	-	-	-	-		2	Prupe.2G151200.2	20,600,270		-	-
CRP	yes	no	-	-	-	-		2	Prupe.2G170500.2	21,756,610		-	-
SPA1	yes	no	-	-	-	-		2	Prupe.2G183800.5	22,562,349		-	-
PRR9	multi	-	-	-	-	-		2	Prupe.2G198500.2	23,596,255		-	-
LHY	yes	5'UTR	[A/C]	[A/A]	[A/C]	-	GCTTGATGCCAGTCGCTGTCTTCGTCTCGAAAGCTCTCTGTCCACCATGG[A/C]TTTCTCAGAAGGTACGCTTTCGATTTCCTCAGGGATTGATTGGCCTTGTT	2	Prupe.2G200400.1	23,735,468		2	'Regina' (R×L, R×G)
FLD	yes	no	-	-	-	-		2	Prupe.2G208600.2	24,172,328		-	-
FAR1	yes	intron	[C/T]	[T/T]	[C/T]	-	AGGTATTCCTAAATATGGGTCCGCTCTGAAAACTGATGATTTTTGAAGAT[C/T]GTGGTCTTTCCAATCAAGAGATTTCACTGTGCCAAAAACAAGATAACATT	2	Prupe.2G327900.1	30,174,874		2	'Regina' (R×L, R×G), 'Garnet' (R×G)
COL2	yes	exon	[T/C]	[T/C]	[C/C]	No	TTTTCTGGTCATGGCAACGGCGACGGGGACACCCAGTCCTCATCCTCGGC[C/T]TGTTCCGCCTGCGTCTCCAGCACTGATTCCTTTGGCGGAACTGCGGCGAC	3	Prupe.3G020100.1	1,473,284		3	'Lapins' (R×L), 'Garnet' (R×G)
ELF7	multi	-	-	-	-	-		3	Prupe.3G059100.1	4,179,677		-	-
FRS6	yes	exon	[A/G]	[A/G]	[A/A]	Yes: Arg (AGG) / Gly (GGG)	AGTATGAAGCAATTAAAGAATCTTTTAGTAGAGCAGTTTACTACTCTCTG[A/G]GGGTGGAGGAGTTTGAAGCAGCTTGGGAGGATATGGTCCAGCGCCATGGA	3	Prupe.3G090300.1	6,705,493		3	'Lapins' (R×L), 'Garnet' (R×G)
FRS8	yes	exon	[T/C]	[C/T]	[C/C]	No	TCTAACAGATGGAGAGTGGATGAAGTCAAGCTTGAACACAACCATTTATT[T/C]GATCCTGAAAGAGCTCAGAACTCCAAGTCGCACAAGAGGATGGACTCAGG	3	Prupe.3G090500.1	6,713,707		3	'Lapins' (R×L), 'Garnet' (R×G)
MBF1A	yes	no	-	-	-	-		3	Prupe.3G116500.2	9,886,247		-	-
PHYC	yes	intron	[G/G]	[G/G]	[A/G]	-	AGATATAATTGTTTGGAATTAAATAGAGATACCTCTTCTGGATTCTTTTT[A/G]TTTCCATCTCATGCATGTCAAGTAAGTGGAAATTACAGTTATGCATGTCA	3	Prupe.3G198200.1	20,802,080		3	'Regina' (R×L, R×G)
SDG2	multi	-	-	-	-	-		3	Prupe.3G222600.1	22,286,433		-	-
CAC	yes	no	-	-	-	-		3	Prupe.3G256800.1	24,478,866		-	-
CBPd	yes	no	-	-	-	-		3	Prupe.3G280400.4	25,619,151		-	-
SUF4	yes	exon	[C/T]	[C/T]	[T/T]	No	TATCCAATCCCCATCGAACCTGGTACCATACCACCAACAAACTGGGTTGA[C/T]GGGATGTCCACTTTAGCTACTTTTGATGGAGCGTCCTCATCTGCAAATA	4	Prupe.4G117400.2	6,350,829		4	'Lapins' (R×L), 'Garnet' (R×G)
NUA	yes	exon	[C/C]	[C/T]	[C/T]	No	AGTTTGATGGTTCAAATCAAGTAGAATCACAACCTGACAAGCATATTGGT[C/T]TAGAAGAAAATGTTGATGGATCAGGTGGAACTGAGATGATGTGTGATGAT	4	Prupe.4G125000.3	6,823,591		4	'Regina' (R×L, R×G)
KS	yes	no	-	-	-	-		4	Prupe.4G128500.1	7,067,765		-	-
KSb	yes	no	-	-	-	-		4	Prupe.4G128600.1	7,077,596		-	-
KSc	yes	no	-	-	-	-		4	Prupe.4G128700.1	7,089,282		-	-
PIE1	yes	no	-	-	-	-		4	Prupe.4G135700.2	7,488,196		-	-
GA2ox	yes	no	-	-	-	-		4	Prupe.4G150200.1	8,592,732		-	-
EMF2	yes	intron	[T/T]	[T/T]	[G/T]	-	TTGTATGTTATCTTCTCAGTGTTTTCTCCTTTAATTCAATAATTCTGATC[G/T]CTCTCTCTCTCTACACACACACACTCTATCCAACATTTCTCTTCTAGGCA	4	Prupe.4G152500.4	8,739,405		4	'Regina' (R×L, R×G)
ARP4	yes	intron	[C/C]	[C/C]	[C/T]	-	TGAAAAGTACAAAGTTCCTGCCTTATTTTTGGCCAAGAATGCTGTATGTC[C/T]CCTCTTCATCTCATCTCCTTGATTCCAACTTGTAGAACATGGATTAGTAT	4	Prupe.4G154200.1	8,831,330		4	'Regina' (R×L, R×G)
LDL2	yes	no	-	-	-	-		4	Prupe.4G188600.1	11,223,366		-	-
FIE1	yes	intron	[T/T]	[T/T]	[C/T]	-	TAGAGTGGATTACTAGAGATTTCGGCTCTATCTGGGTTTTTGGTCTCGGC[C/T]TTGCCTAATAATTTGTTTACATAGACGAAAATTAGGGCCTTGGAATACAA	4	Prupe.4G202200.1	12,577,120		4	'Regina' (R×L, R×G)
DDL	yes	exon	[C/T]	[C/T]	[C/T]	Yes: Pro (CCU) / Ser (UCU)	GGACAAAACGGTTAAGAAGAGCTCAAGCTGGCAGAGAGGCTGTGAAAGAA[C/T]CTGAAAGAAGTAATGGGAGGGGAACTGATAGGGGTTTACAGAATGAAGGG	4	Prupe.4G208000.1	12,946,569		4	'Regina' (R×L, R×G),'Lapins' (R×L), 'Garnet' (R×G)
GH17-39	yes	intron	[T/A]	[A/A]	[A/A]	-	GTATTTCTGTTTCATTATATAGTTGAAATTATGATATATTCAAGCATATA[T/A]ATACCATGCAGAAAACTTCTGGTTTCTTTATCCAATTTTTATTTTAAAAT	4	Prupe.4G255600.1	17,840,339		no	-
		intron	[T/T]	[T/A]	[T/T]	-	AGCCATATTGGGGGAGGGGGGATTCGAACATAGAACCTCGGATGCAAGGG[T/A]GACTACTCTTAACCACTTGAGTTATATGTCCCTTGCTTCTCTATCCAAAT					no	-
ABH1	multi	-	-	-	-	-		4	Prupe.4G257300.1	18,225,377		-	-
COP1	yes	no	-	-	-	-		5	Prupe.5G031300.3	3,561,489		-	-
VRN2	yes	intron	[C/T]	[T/T]	[T/C]	-	CTGTGAAAATTGATATATTGAGATCTGAGGTAAGAACTTTTTTATCATCC[C/T]GTTTCCATTTTCCAAATCAGAAATGCAAATAATCATTGTGATAGTTTCTT	5	Prupe.5G060700.2	6,530,345		5	'Regina' (R×L)
DDF1	yes	exon	[G/G]	[G/G]	[A/G]	Yes: Asp (GAC) / Gly (GGC)	GCGAGCTGGGAGGAGGGTTTTCAAGGAGACCAGGCACCCTGTTTATAGGG[A/G]CGTGAGGAGGAGGAACAATGACAAGTGGGTGTGTGAAATGAGAGAGCCCA	5	Prupe.5G090000.1	10,052,497		5	'Regina' (R×L, R×G)
GH17-33/65	multi	-	-	-	-	-		5	Prupe.5G132700.1	12,741,121		-	-
FL2/LFY	yes	exon	[C/C]	[C/C]	[T/C]	No	GCTGCCGCTGCAGCTGCGGCTTACGCTGCCGTGAGGCCGCCGAGAGAGCT[T/C]GGAGGGCTTGAGGACTTGTTCCAGGCTTATGGGGTCAGATACTACACGGC	5	Prupe.5G140700.1	13,111,446		5	'Regina' (R×L, R×G)
VIM1	yes	exon	[T/T]	[G/T]	[G/G]	Yes: Pro (CCA) / Thr (ACA)	CCAGTTACAAAAACCTAAAATAAAATAACTTACATCAAAGTCCCAAGATG[G/T]ACTTTGCGTCCTCTCTGTTATATCTGTGGCTTTCTTCAGCTCAGGAATAG	5	Prupe.5G140900.1	13,125,563		5	'Lapins' (R×L)
REF6	multi	-	-	-	-	-		5	Prupe.5G159200.1	14,082,194		-	-
CBPe	yes	no	-	-	-	-		5	Prupe.5G178300.5	15,043,774		-	-
TUB2	yes	intron	[C/T]	[T/T]	[C/T]	-	GAAAGATGAGTTTTGACAAGCAATGGATGATCTAATCTTTCTTTCTTTGT[C/T]GGAGTTCTGAAAGCATGAATTGTCTGTTGTGTGTGCTTGTGATAGTGAtT	6	Prupe.6G064900.1	4,496,901		6	'Regina' (R×L, R×G)
GH17-61	yes	intron	[T/T]	[C/T]	[C/C]	-	AACAAAAATATATATATCAGACACTTGAAATTTGAAACTCTGTTTTCTCT[C/T]CATCCAATTGAATTCAATCTTCTTTGCTATTTTCTGTTTTGAGATCAGTT	6	Prupe.6G130300.1	10,122,354		6	'Lapins' (R×L)
BRI1	yes	no	-	-	-	-		6	Prupe.6G168100.1	17,209,396		-	-
SVP	yes	intron	[A/G]	[A/A]	[A/G]	-	AAAATTTGAGGGTTGGTTGTGTTTATTTTATTGGGGGTGAAAAATGAGGA[A/G]GAGGAGGAGGAGGAGGAGGAGGAAGACCCACGTCAATGGAAGTGGCTGCT	6	Prupe.6G199000.5	20,565,244		6	'Regina' (R×L, R×G)
PRR7	multi	-	-	-	-	-		6	Prupe.6G244200.4	24,182,369		-	-
FT	yes	no	-	-	-	-		6	Prupe.6G364900.1	30,626,215		-	-
GH17-101	yes	exon	[A/G]	[A/G]	[A/G]	No	ACAATTTCCAAAGACCCTCCGCCCGCCTTCTCAAGAGCGGCATAAACAGC[A/G]TCCAAAATGGCATCGAAAAGATTACGATAGCCACGTTGGCCATCTTGTAC	7	Prupe.7G051700.1	8,969,523		no	-
CLF	yes	exon	[G/G]	[A/G]	[A/G]	Yes: Thr (ACC) / Ala (GCC)	AAGAAAAATATTGTCAGGCTGAGAAACAACCTCCTTGGAGCTCTCCAGAT[A/G]CCGAAAATGCATCATGTGGTCCAAATTGCTATCGATCAGTACGTGTGTTG	7	Prupe.7G130900.1	15,025,492		7	'Regina' (R×L, R×G), 'Garnet' (R×G)
ELF8	yes	intron	[C/C]	[A/C]	[A/A]	-	TCTGAGTTCTAACCTGCTGAAATTTCTTGCTGAAATGCATTGAGAGACTA[A/C]ATGTTTCACTTCCTGCTGGCTGTAACATATTCATCTAATGTTCTAGGCTG	7	Prupe.7G201100.1	18,755,211		7	'Lapins' (R×L)
VIL1	yes	intron	[G/G]	[G/A]	[A/A]	-	GCTATGTTTCTGACAACCAATTATATTTTTTCCTATCCCTTTCTTATGCG[A/G]TACAATGTTGCTTTGACATTTGCTCCTACCCTTAATTTTTGTTGTCATTT	7	Prupe.7G227600.1	20,097,989		no	-
MBF1C	yes	exon	[G/G]	(G/G]	[A/G]	Yes: Asn (AAC) / Ser (AGC)	GAAGAAGCTCGAGGAAGGGACCGAGCCGGCCGCGCTGGACCGGGTCTCGA[A/G]CGATGTGAGGCAGGCCATACAGAAGGCTCGTCTGGCGAAGAAGTTGAGCC	7	Prupe.7G229000.1	20,188,687		7	'Regina' (R×L, R×G)
GH17	yes	intron	[C/C]	[C/C]	[T/C]	-	ATTTGTTGAATTGGATGGTTATAGAACAGTGTATATCTATTCTGTGTGAT[T/C]ATTTATAGTGGGTAGTTGGTTTCTTGAAGAAATTGGGTTTAGATATTTCA	7	Prupe.7G245600.1	20,934,207		7	'Regina' (R×L, R×G)
GI	yes	exon	[A/G]	[A/G]	[G/G]	Yes: His (CAU) / Arg (CGU)	TCTTGCATGTGAGCTTCAGTTGTTCCCTTTGATTTCGAAGGGGATTAATC[A/G]TGCTCACTCTAAAGATGCAAAAAATGTGGCAAAGCCTGCCAAAGAAAATG	8	Prupe.8G040600.6	4,034,635		8	'Lapins' (R×L), 'Garnet' (R×G)
VRN1	yes	no	-	-	-	-		8	Prupe.8G113000.1	14,150,579		-	-
CBP	yes	exon	[C/C]	[C/C]	[C/T]	No	TTACAAGTTGGGAGCAATGGAGCTGATGAGCCAGGTCCCTCCGGTTTTTC[C/T]CCGAGGTCACCGTCTCCAAGAGCGTCGAGACTTTCCCAAGGAAAGAAATT	8	Prupe.8G119300.1	14,629,699		8	'Regina' (R×L, R×G)
FIO1	yes	intron	ND	[T/C]	[T/C]	-	TGTTTATGTGGGCATACAATAGGTATCAATGATTATCCAGTTACATCGCT[C/T]CACGTCATAATTCTCATCATCTCTCACATTTTGTTATTGTCTTGTTCCTA	8	Prupe.8G162700.3	17,010,263		no	-
SWN	yes	intron	[A/A]	[A/A]	[A/G]	-	TGACTGTGCTGCTTATTAACTTGTCATAGTCCCGCTTTTCTTAGGACCAA[A/G]TGAAGGGTCTTACTTTTTCTGTGTGAATTTGTTAGGATGGCCTTTCAGGA	8	Prupe.8G266200.2	22,270,144		8	'Regina' (R×L, R×G)
SAR3	yes	exon	[A/T]	[A/T]	[A/A]	Yes: Lys (AAG) / Met (AUG)	TAGAGAGGAACTTATTGACATGGCTATTGATTCTCCACTAGATTTTCACA[A/T]GGGATTACTTCATCAGACAGAAGAGATTGAAGTTGGATCCTTTAACCTAA	2	Prupe.2G099100.3	15,479,604		8	'Lapins' (R×L), 'Garnet' (R×G)
1 The physical positions of the candidate genes in peach are refered to the genome sequence v2.0.a1
2 R×L refered to the 'Regina' × 'Lapin' progeny and R×G to the 'Regina' × 'Garnet' progeny
