# Supplementary material for: Mapping of Candidate Genes Involved in Bud Dormancy and Flowering Time in Sweet Cherry (Prunus avium)
Source: PLoS One. 2015 Nov 20;10(11):e0143250. doi: 10.1371/journal.pone.0143250 (PMC4654497; doi:10.1371/journal.pone.0143250)
Supplement: S4 Table — (XLSX) [file pone.0143250.s008.xlsx]

## Sheet: Map_Position
S4 Table. Candidate genes mapping position
Candidate gene	map_name	Linkage group	Position (cM)
R1201-071_1_00450381	R×G	R1	0.000
PavGH17-44	R×G	R1	19.978
Rsweet_1_08833408	R×G	R1	20.491
Rsweet_1_09597368	R×G	R1	22.261
Rsweet_1_10175178	R×G	R1	23.117
Rsweet_1_10284090	R×G	R1	25.853
Rsweet_1_10637855	R×G	R1	27.539
Rsweet_1_10979761	R×G	R1	28.429
Rtart_1_12169972	R×G	R1	30.990
Rsweet_1_13052512	R×G	R1	31.881
Rsweet_1_14281912	R×G	R1	32.773
Rtart_1_15967014	R×G	R1	37.242
Rsweet_1_19999922	R×G	R1	42.659
R2143-270_1_21773370	R×G	R1	44.463
Rsweet_1_22002734	R×G	R1	46.151
Rsweet_1_26215806	R×G	R1	54.677
Rtart_1_27067377	R×G	R1	56.519
Rsweet_1_31301016	R×G	R1	66.318
PavFYPP3	R×G	R1	68.199
Rsweet_1_31975500	R×G	R1	69.942
Rsweet_1_32180757	R×G	R1	71.770
Rsweet_1_32460426	R×G	R1	72.646
Rsweet_1_32894074	R×G	R1	73.548
R2622-075_1_33117964	R×G	R1	74.430
Rsweet_1_34439073	R×G	R1	80.609
R0502-134_1_35635393	R×G	R1	86.448
PavCBPb	R×G	R1	90.524
Rsweet_1_36188884	R×G	R1	90.559
Rsweet_1_36993407	R×G	R1	91.628
Rsweet_1_41798634	R×G	R1	100.133
Rsweet_1_46530908	R×G	R1	103.787
Rsweet_1_45720052	R×G	R1	104.674
Rsweet_1_45402154	R×G	R1	108.247
Rsweet_1_45028492	R×G	R1	110.007
Rsweet_1_44648246	R×G	R1	110.878
Rsweet_1_44090182	R×G	R1	114.328
R1405-103_1_43353354	R×G	R1	115.213
Rsweet_1_00348730	R×G	G1	0.000
Rtart_1_00694731	R×G	G1	0.900
Rsweet_1_00885553	R×G	G1	1.726
PavFRI	R×G	G1	2.032
Rsweet_1_01176314	R×G	G1	2.559
Rsweet_1_01450317	R×G	G1	3.454
Rsweet_1_01737374	R×G	G1	5.236
Rsweet_1_02441717	R×G	G1	6.124
Rsweet_1_02967004	R×G	G1	8.775
Rsweet_1_03438841	R×G	G1	9.661
Rsweet_1_04905651	R×G	G1	12.313
Rtart_1_04904130	R×G	G1	12.320
Rsweet_1_05878432	R×G	G1	13.196
Rsweet_1_05894052	R×G	G1	14.080
Rsweet_1_05962255	R×G	G1	14.969
Rsweet_1_07130958	R×G	G1	15.853
Rsweet_1_07374161	R×G	G1	16.734
Rsweet_1_08106269	R×G	G1	20.306
Rsweet_1_08240209	R×G	G1	22.105
Rsweet_1_09655274	R×G	G1	31.641
Rsweet_1_10694269	R×G	G1	33.759
Rsweet_1_12191200	R×G	G1	41.519
Rsweet_1_12292557	R×G	G1	42.393
Rsweet_1_14219647	R×G	G1	44.831
Rsweet_1_14626810	R×G	G1	46.627
Rsweet_1_15061804	R×G	G1	48.002
Rsweet_1_12802283	R×G	G1	54.245
R0547-123_1_19104586	R×G	G1	54.471
Rsweet_1_19836475	R×G	G1	55.200
Rsweet_1_23209463	R×G	G1	61.013
Rsweet_1_24399603	R×G	G1	61.882
Rsweet_1_25252796	R×G	G1	66.299
Rtart_1_26028238	R×G	G1	69.269
PavMMP	R×G	G1	69.397
Rsweet_1_27968875	R×G	G1	72.750
Rtart_1_30413870	R×G	G1	78.433
R3802-247_1_30725127	R×G	G1	80.371
Rsweet_1_32236350	R×G	G1	82.656
PavFYPP3	R×G	G1	85.292
Rsweet_1_32759983	R×G	G1	86.413
Rsweet_1_33035979	R×G	G1	87.257
Rsweet_1_33345349	R×G	G1	89.808
Rsweet_1_33379241	R×G	G1	90.395
Rsweet_1_33509674	R×G	G1	92.218
Rsweet_1_33883266	R×G	G1	93.115
Rsweet_1_35371782	R×G	G1	99.232
Rsweet_1_35408469	R×G	G1	100.149
Rsweet_1_36470924	R×G	G1	101.965
Rsweet_1_36588456	R×G	G1	102.749
Rtart_1_38376904	R×G	G1	111.310
Rsweet_1_39008836	R×G	G1	112.224
Rsweet_1_40057233	R×G	G1	114.006
Rsweet_1_46635504	R×G	G1	124.557
Rsweet_1_45823056	R×G	G1	127.198
Rsweet_1_45473214	R×G	G1	128.031
Rsweet_1_45210413	R×G	G1	128.921
Rsweet_1_43863991	R×G	G1	131.570
R1315-155_1_43223890	R×G	G1	133.242
Rsweet_1_43137167	R×G	G1	134.228
R3738-215_1_42355743	R×G	G1	135.922
Rsweet_2_01221960	R×G	R2	0.000
PavCBPc	R×G	R2	0.740
Rsweet_2_02164751	R×G	R2	2.615
Rsweet_2_02373744	R×G	R2	3.970
Rsweet_2_07280500	R×G	R2	5.673
Rsweet_2_12407490	R×G	R2	11.601
Rsweet_2_15040326	R×G	R2	18.536
Rsweet_2_15084429	R×G	R2	19.441
Rsweet_2_15355971	R×G	R2	23.949
Rsweet_2_15624043	R×G	R2	24.846
Rsweet_2_15747822	R×G	R2	26.601
Rsweet_2_16118423	R×G	R2	27.511
Rsweet_2_16879478	R×G	R2	34.144
R1276-211_2_18681519	R×G	R2	37.890
Rsweet_2_18971935	R×G	R2	38.813
Rsweet_2_19061737	R×G	R2	39.724
Rsweet_2_19581374	R×G	R2	42.483
Rsweet_2_19615344	R×G	R2	43.375
Rsweet_2_19752871	R×G	R2	44.360
PavLHY	R×G	R2	44.436
Rsweet_2_21670225	R×G	R2	56.094
Rsweet_2_23507712	R×G	R2	61.884
Rtart_2_23794909	R×G	R2	64.590
Rsweet_2_24536908	R×G	R2	65.483
Rsweet_2_25004410	R×G	R2	67.257
Rsweet_2_25512709	R×G	R2	70.864
PavFAR1	R×G	R2	72.530
R0541-248_2_09280420	R×G	G2	0.000
Rsweet_2_00217565	R×G	G2	0.623
Rsweet_2_00500420	R×G	G2	2.516
Rsweet_2_01531563	R×G	G2	6.220
Rsweet_2_02840304	R×G	G2	13.913
Rsweet_2_03229768	R×G	G2	15.722
Rtart_2_04976130	R×G	G2	22.898
Rsweet_2_05493845	R×G	G2	23.785
Rsweet_2_11540955	R×G	G2	32.637
Rsweet_2_19364459	R×G	G2	52.077
Rtart_2_19629831	R×G	G2	53.136
PavLHY	R×G	G2	60.634
Rsweet_2_21503227	R×G	G2	60.986
R1310-069_2_22593235	R×G	G2	65.924
Rsweet_2_24033313	R×G	G2	78.402
PavFAR1	R×G	G2	89.052
R1311-280_3_01427814	R×G	R3	0.000
Rsweet_3_03136656	R×G	R3	7.454
Rsweet_3_04934519	R×G	R3	15.193
Rsweet_3_06477319	R×G	R3	21.995
Rsweet_3_06646570	R×G	R3	22.587
Rsweet_3_08421943	R×G	R3	25.863
Rsweet_3_09846490	R×G	R3	29.944
Rsweet_3_13466702	R×G	R3	33.461
Rsweet_3_13567593	R×G	R3	34.328
PavPHYC	R×G	R3	44.461
Rsweet_3_17302344	R×G	R3	48.638
Rsweet_3_17073831	R×G	R3	48.650
Rsweet_3_18003699	R×G	R3	51.315
Rsweet_3_18281259	R×G	R3	52.206
R1559-306_3_20247750	R×G	R3	58.495
Rsweet_3_21653409	R×G	R3	60.297
Rsweet_3_00387414	R×G	G3	0.000
Rsweet_3_00635021	R×G	G3	0.899
PavCOL2	R×G	G3	1.082
Rsweet_3_02387092	R×G	G3	8.797
Rsweet_3_02743517	R×G	G3	9.705
Rsweet_3_03002706	R×G	G3	13.419
Rsweet_3_03161286	R×G	G3	14.252
R2386-454_3_03792552	R×G	G3	20.504
Rtart_3_04138750	R×G	G3	22.348
Rsweet_3_04197714	R×G	G3	23.282
R1295-534_3_05359437	R×G	G3	33.161
Rsweet_3_05838096	R×G	G3	34.073
PavFRS6	R×G	G3	34.910
PavFRS8	R×G	G3	35.122
Rsweet_3_09789199	R×G	G3	44.808
Rsweet_3_12383977	R×G	G3	47.267
Rsweet_3_13144730	R×G	G3	49.989
Rsweet_3_13208005	R×G	G3	50.915
Rtart_3_13881088	R×G	G3	58.872
Rsweet_3_15682037	R×G	G3	61.086
Rsweet_3_16692901	R×G	G3	70.221
Rsweet_3_18875602	R×G	G3	76.141
Rsweet_3_21119693	R×G	G3	85.993
R1689-287_4_00569769	R×G	R4	0.000
Rtart_4_02689311	R×G	R4	0.915
Rtart_4_03136281	R×G	R4	1.794
Rsweet_4_04353195	R×G	R4	8.814
Rsweet_4_05231853	R×G	R4	12.426
Rsweet_4_05490025	R×G	R4	14.195
PavNUA	R×G	R4	15.981
Rtart_4_07070007	R×G	R4	17.000
Rsweet_4_07309282	R×G	R4	17.895
Rsweet_4_07944355	R×G	R4	19.895
Rsweet_4_07835311	R×G	R4	20.409
Rsweet_4_08538987	R×G	R4	21.296
Rsweet_4_08737179	R×G	R4	23.710
PavEMF2	R×G	R4	23.729
PavARP4	R×G	R4	23.965
Rsweet_4_08950735	R×G	R4	25.755
Pa1Cl_4_09145953	R×G	R4	26.689
Rsweet_4_10071883	R×G	R4	31.079
R1363-161_4_10403896	R×G	R4	31.983
PavDDL	R×G	R4	33.459
PavFIE	R×G	R4	34.278
Rsweet_4_12567325	R×G	R4	34.737
Rsweet_4_12715001	R×G	R4	35.641
Pa1Cl_4_12750612	R×G	R4	36.557
Rsweet_4_17093228	R×G	R4	45.020
R1252-088_4_18584595	R×G	R4	46.719
Rsweet_4_19561278	R×G	R4	48.474
Rsweet_4_20094052	R×G	R4	50.009
Rsweet_4_23072893	R×G	R4	52.677
Rsweet_4_27578624	R×G	R4	54.457
Rsweet_4_26771048	R×G	R4	55.339
Rsweet_4_25952741	R×G	R4	56.222
Rsweet_4_00234975	R×G	G4	0.000
Rsweet_4_00832250	R×G	G4	1.774
Rsweet_4_01117948	R×G	G4	2.623
Rsweet_4_02559655	R×G	G4	14.168
Rsweet_4_03238927	R×G	G4	15.073
Rsweet_4_04709215	R×G	G4	26.325
Rsweet_4_05856246	R×G	G4	34.398
PavSUF4	R×G	G4	37.996
R0546-209_4_06464070	R×G	G4	37.997
Rsweet_4_06545181	R×G	G4	38.889
Rsweet_4_06580288	R×G	G4	39.199
PavDDL	R×G	G4	52.501
Rsweet_4_12865643	R×G	G4	53.549
R0519-218_4_13606903	R×G	G4	57.441
Rsweet_4_17222313	R×G	G4	68.110
Rsweet_4_18379635	R×G	G4	71.185
Rsweet_4_18701563	R×G	G4	72.089
Rsweet_4_19411509	R×G	G4	72.964
Rsweet_4_19849090	R×G	G4	73.833
Rsweet_4_26862493	R×G	G4	82.664
Rsweet_5_00318184	R×G	R5	0.000
Rsweet_5_03193567	R×G	R5	0.885
R1551-132_5_03469706	R×G	R5	2.678
Rsweet_5_03731884	R×G	R5	6.266
Rsweet_5_04413731	R×G	R5	9.888
Rsweet_5_04755463	R×G	R5	12.666
Rtart_5_04831572	R×G	R5	13.498
Rsweet_5_08344028	R×G	R5	19.897
Rsweet_5_08714232	R×G	R5	20.769
Rtart_5_08997900	R×G	R5	22.612
PavDDF1	R×G	R5	26.611
Rsweet_5_10237059	R×G	R5	28.526
Rsweet_2_13301587	R×G	R5	31.239
Rsweet_5_10734088	R×G	R5	33.940
Rsweet_5_13064758	R×G	R5	43.018
PavFL2	R×G	R5	44.021
Rtart_5_13552855	R×G	R5	44.944
R1765-517_5_15546701	R×G	R5	56.820
Rsweet_5_16416089	R×G	R5	61.383
Rsweet_5_16741368	R×G	R5	64.118
Rsweet_5_18423946	R×G	R5	72.191
Rtart_5_02351581	R×G	G5	0.000
R1616-297_5_01709155	R×G	G5	4.446
Rsweet_5_01629739	R×G	G5	5.330
Rtart_5_01372882	R×G	G5	7.099
Rsweet_5_00949123	R×G	G5	8.870
Rsweet_5_00689941	R×G	G5	12.429
Rsweet_5_03526608	R×G	G5	15.108
Rsweet_5_04345439	R×G	G5	19.580
Rsweet_5_07711329	R×G	G5	35.453
Rsweet_5_16642695	R×G	G5	53.786
R2378-113_5_16803595	R×G	G5	54.689
Rsweet_5_16857681	R×G	G5	55.146
Rsweet_5_17158315	R×G	G5	56.969
Rsweet_5_17328363	R×G	G5	57.697
Rsweet_5_17647878	R×G	G5	61.237
R3434-131_5_17759765	R×G	G5	61.675
Rsweet_5_17977057	R×G	G5	62.114
Rsweet_5_18423946	R×G	G5	63.286
Rsweet_6_00897016	R×G	R6	0.000
Rsweet_6_00735222	R×G	R6	2.338
Rsweet_6_04479747	R×G	R6	4.141
Rsweet_6_04054442	R×G	R6	5.030
PavTUB2	R×G	R6	10.307
Rsweet_6_04951880	R×G	R6	12.432
R2092-129_6_07023241	R×G	R6	20.344
Rsweet_6_09098575	R×G	R6	24.623
Rsweet_6_09685584	R×G	R6	24.828
Rtart_6_09692912	R×G	R6	25.458
Rsweet_6_10087243	R×G	R6	30.937
Rsweet_6_10369567	R×G	R6	31.794
Rsweet_6_11072866	R×G	R6	32.695
Rsweet_6_11210515	R×G	R6	33.564
Rsweet_6_14555604	R×G	R6	38.627
R2633-111_6_14662633	R×G	R6	42.028
Rsweet_6_16636989	R×G	R6	43.084
PavSVP	R×G	R6	48.855
R1983-146_6_19912441	R×G	R6	49.421
Rsweet_6_20044969	R×G	R6	50.477
Rsweet_6_20112900	R×G	R6	50.859
Rsweet_6_20209981	R×G	R6	51.313
Rsweet_6_20754591	R×G	R6	53.029
Rsweet_6_20982940	R×G	R6	53.532
Rsweet_6_22578566	R×G	R6	59.764
Rsweet_6_22872838	R×G	R6	63.564
Rsweet_6_24478883	R×G	R6	67.066
Rsweet_6_24914294	R×G	R6	67.884
Rsweet_6_25429330	R×G	R6	72.996
Rsweet_6_26417399	R×G	R6	73.827
Rsweet_6_28257046	R×G	R6	77.077
R3322-362_6_03912624	R×G	G6	0.000
Rsweet_6_02247834	R×G	G6	4.656
Rtart_6_01852409	R×G	G6	5.389
PavTUB2	R×G	G6	5.668
Rsweet_6_01811133	R×G	G6	6.261
Rsweet_6_04935972	R×G	G6	9.792
Rsweet_6_05542394	R×G	G6	19.000
Rsweet_6_05460138	R×G	G6	19.515
Rsweet_6_05931170	R×G	G6	23.005
Rsweet_6_05978925	R×G	G6	23.642
Rsweet_6_06245490	R×G	G6	26.313
Rsweet_6_07250486	R×G	G6	27.982
Rtart_6_08350576	R×G	G6	33.230
Rsweet_6_08513688	R×G	G6	34.156
Rsweet_6_09352761	R×G	G6	34.553
Rsweet_6_08597668	R×G	G6	35.103
Rsweet_6_09325537	R×G	G6	36.733
Rsweet_6_15628669	R×G	G6	45.807
Rsweet_6_16253173	R×G	G6	49.455
Rsweet_6_17629589	R×G	G6	55.808
Rsweet_6_18081683	R×G	G6	57.380
PavSVP	R×G	G6	60.063
Rsweet_6_19982724	R×G	G6	60.967
Rsweet_6_20209981	R×G	G6	62.784
Rtart_6_21758738	R×G	G6	67.868
Rsweet_6_22296379	R×G	G6	69.845
Rsweet_6_22578566	R×G	G6	71.200
Rsweet_6_25146440	R×G	G6	73.025
Rsweet_6_24430983	R×G	G6	74.766
Rtart_6_23941299	R×G	G6	76.485
R2586-117_6_23810925	R×G	G6	77.403
R0548-123_6_25325607	R×G	G6	84.310
R3729-417_7_04467254	R×G	R7	0.000
Rsweet_7_01275199	R×G	R7	1.775
Rsweet_7_07762587	R×G	R7	4.450
Rsweet_7_09026518	R×G	R7	5.344
Rsweet_7_10744739	R×G	R7	8.824
Rsweet_7_12357086	R×G	R7	10.604
Rsweet_7_12914494	R×G	R7	15.992
Rtart_7_13611374	R×G	R7	18.696
Rsweet_7_14418839	R×G	R7	21.367
Rsweet_7_15029527	R×G	R7	24.821
PavCLF	R×G	R7	26.727
Rsweet_7_16043548	R×G	R7	32.351
Rsweet_7_16709587	R×G	R7	35.233
R1396-262_7_17855163	R×G	R7	39.993
PavGH17	R×G	R7	47.583
Rsweet_7_22685793	R×G	R7	52.173
Rsweet_7_22024984	R×G	R7	55.408
Rsweet_7_21172879	R×G	R7	56.225
PavMBF1C	R×G	R7	56.238
Rsweet_7_21188688	R×G	R7	56.242
Rsweet_7_02481336	R×G	G7	0.000
Rsweet_7_02530796	R×G	G7	2.261
Rsweet_7_01835696	R×G	G7	3.288
Rsweet_7_05532720	R×G	G7	6.420
Rsweet_7_05729126	R×G	G7	6.879
R1674-276_7_08149634	R×G	G7	10.532
Rtart_7_09642445	R×G	G7	13.367
Rtart_7_10329124	R×G	G7	19.269
Rsweet_7_10992603	R×G	G7	25.453
Rsweet_7_12113373	R×G	G7	26.991
Rsweet_4_29622849	R×G	G7	30.835
Rsweet_7_14253560	R×G	G7	31.685
Rsweet_7_14747110	R×G	G7	33.639
Rsweet_7_14929134	R×G	G7	34.187
Rsweet_7_14786296	R×G	G7	34.487
Rsweet_7_14967053	R×G	G7	35.038
R1089-100_7_15241465	R×G	G7	38.832
Rtart_7_15744830	R×G	G7	44.680
Rsweet_8_00150929	R×G	R8	0.000
Rsweet_8_01669522	R×G	R8	3.509
Rsweet_8_01841630	R×G	R8	5.305
Rtart_8_02613316	R×G	R8	7.066
Rsweet_8_03293689	R×G	R8	7.988
Rtart_8_02188896	R×G	R8	8.201
Rsweet_8_03745450	R×G	R8	8.775
Rsweet_8_04612786	R×G	R8	10.521
Rsweet_8_05802063	R×G	R8	14.057
Rsweet_8_10401185	R×G	R8	14.763
Rsweet_8_12099223	R×G	R8	24.717
Rsweet_8_12975714	R×G	R8	27.440
Rsweet_8_13141160	R×G	R8	29.175
PavCBP	R×G	R8	33.324
Rsweet_8_14199896	R×G	R8	33.504
Rsweet_8_14281175	R×G	R8	35.193
Rsweet_8_14403194	R×G	R8	35.748
Rsweet_8_14888590	R×G	R8	37.520
Rsweet_8_15356932	R×G	R8	40.171
R1289-122_8_15671883	R×G	R8	42.829
Rsweet_8_16342381	R×G	R8	44.597
Rsweet_8_19472183	R×G	R8	53.174
R1537-126_8_19873713	R×G	R8	55.774
Rsweet_8_20711066	R×G	R8	58.015
Rsweet_8_21329506	R×G	R8	61.813
Rtart_8_21742581	R×G	R8	62.533
PavSWN	R×G	R8	67.765
Rsweet_8_00344595	R×G	G8	0.000
Rsweet_8_00821466	R×G	G8	0.566
R1919-113_8_01569566	R×G	G8	5.934
Rtart_8_01972823	R×G	G8	8.584
Rsweet_8_02016410	R×G	G8	9.447
Rtart_8_02372321	R×G	G8	11.254
PavGI	R×G	G8	16.548
Rsweet_8_03993707	R×G	G8	16.838
Rsweet_8_04898250	R×G	G8	18.638
Rsweet_8_05377932	R×G	G8	20.439
Rsweet_8_06011965	R×G	G8	21.333
Rsweet_8_06724389	R×G	G8	22.230
Rsweet_8_08493539	R×G	G8	23.143
Rsweet_8_10229141	R×G	G8	27.723
PavSAR3	R×G	G8	28.218
Rsweet_8_10482115	R×G	G8	32.021
R1154-267_8_12227080	R×G	G8	37.842
Rsweet_8_14357714	R×G	G8	42.538
Rsweet_8_14841426	R×G	G8	47.216
R1338-411_8_16036151	R×G	G8	50.854
R3732-078_8_16350869	R×G	G8	53.133
Rtart_8_17114381	R×G	G8	60.402
Rsweet_8_17307331	R×G	G8	61.130
Rsweet_8_17467401	R×G	G8	63.697
Rtart_8_17636668	R×G	G8	64.554
Rsweet_8_18157624	R×G	G8	69.645
Rsweet_8_18215533	R×G	G8	70.516
R1201-071_1_00450381	R×L	R1	0.000
Rsweet_1_08833408	R×L	R1	25.472
PavGH17-44	R×L	R1	25.472
Rsweet_1_10175178	R×L	R1	31.371
Rsweet_1_10284090	R×L	R1	32.209
Rsweet_1_10567330	R×L	R1	33.047
Rsweet_1_10979761	R×L	R1	38.998
Rtart_1_11102635	R×L	R1	40.718
Rsweet_1_11338862	R×L	R1	41.553
Rsweet_1_11855405	R×L	R1	47.953
Rtart_1_12169972	R×L	R1	49.736
Rsweet_1_13052512	R×L	R1	51.533
Rtart_1_15967014	R×L	R1	55.959
Rsweet_1_16612689	R×L	R1	56.838
R1084-357_1_16608849	R×L	R1	56.842
R2143-270_1_21773370	R×L	R1	61.932
Rsweet_1_24575772	R×L	R1	64.919
Rsweet_1_26047253	R×L	R1	71.568
Rsweet_1_26164697	R×L	R1	73.231
Rsweet_1_26215806	R×L	R1	74.060
R1756-104_1_27721194	R×L	R1	80.214
Rsweet_1_31301016	R×L	R1	89.631
Rsweet_1_31467287	R×L	R1	90.524
Rsweet_1_32180757	R×L	R1	91.416
Rsweet_1_32460426	R×L	R1	92.244
PavFYPP3	R×L	R1	93.929
Rsweet_1_32894074	R×L	R1	94.564
R2622-075_1_33117964	R×L	R1	95.412
R1612-172_1_34168048	R×L	R1	101.963
R1549-533_1_34192653	R×L	R1	102.796
R0502-212_1_35635315	R×L	R1	108.928
Rsweet_1_36188884	R×L	R1	110.378
Rtart_1_35888929	R×L	R1	110.592
PavCBPb	R×L	R1	112.340
Rsweet_1_36993407	R×L	R1	113.721
Rsweet_1_45720052	R×L	R1	127.070
Rsweet_1_45633267	R×L	R1	128.830
Rsweet_1_45028492	R×L	R1	132.278
Rsweet_1_44719900	R×L	R1	133.124
Rsweet_1_44648246	R×L	R1	133.966
Rsweet_1_43875207	R×L	R1	134.808
Rsweet_1_43706470	R×L	R1	135.649
PavFRI	R×L	L1	0.000
Rtart_1_00694731	R×L	L1	0.000
Rsweet_1_01331155	R×L	L1	0.842
Rsweet_1_01450317	R×L	L1	1.687
Rsweet_1_02115377	R×L	L1	4.343
Rsweet_1_02241751	R×L	L1	5.889
Rsweet_1_02441717	R×L	L1	6.099
PavVEL1	R×L	L1	7.708
Rsweet_1_05878432	R×L	L1	8.611
Rsweet_1_05894052	R×L	L1	9.448
Rsweet_1_07130958	R×L	L1	11.994
Rsweet_1_07328678	R×L	L1	13.704
Rsweet_1_07824263	R×L	L1	14.422
Rsweet_1_09597368	R×L	L1	17.813
Rsweet_1_12292557	R×L	L1	28.869
Rsweet_1_14110306	R×L	L1	37.012
Rsweet_1_15061804	R×L	L1	40.488
Rsweet_1_17571526	R×L	L1	43.797
Rsweet_1_19836475	R×L	L1	45.486
Rsweet_1_24399603	R×L	L1	49.544
Rsweet_1_26698128	R×L	L1	58.586
Rsweet_1_29638469	R×L	L1	76.116
R3802-247_1_30725127	R×L	L1	84.569
R2354-264_1_30895488	R×L	L1	85.440
Rsweet_1_32236350	R×L	L1	92.218
R2753-188_1_32621488	R×L	L1	93.034
Rsweet_1_32759983	R×L	L1	93.856
PavFYPP3	R×L	L1	94.185
Rsweet_1_33035979	R×L	L1	95.620
Rsweet_1_33345349	R×L	L1	98.101
Rsweet_1_33379241	R×L	L1	98.963
Rsweet_1_33790546	R×L	L1	101.447
Rtart_1_34916586	R×L	L1	104.916
Rsweet_1_36588456	R×L	L1	107.128
R1169-212_1_37078592	R×L	L1	109.062
Rtart_1_38376904	R×L	L1	110.760
Rsweet_1_40057233	R×L	L1	118.465
Rtart_1_40555324	R×L	L1	121.758
PavHYL1	R×L	L1	126.648
Rsweet_1_46402818	R×L	L1	126.910
Rsweet_1_45210413	R×L	L1	128.395
Rsweet_1_43975890	R×L	L1	129.255
R1315-155_1_43223890	R×L	L1	130.110
R3738-215_1_42355743	R×L	L1	132.629
Rsweet_2_09649536	R×L	R2	0.000
R0541-352_2_09280533	R×L	R2	2.528
Rsweet_2_01221960	R×L	R2	3.420
PavCBPc	R×L	R2	4.836
Rsweet_2_01653466	R×L	R2	5.156
Rsweet_2_02164751	R×L	R2	5.552
Rsweet_2_02373744	R×L	R2	6.394
Rsweet_2_04953599	R×L	R2	10.583
R3437-232_2_12408002	R×L	R2	15.396
Rsweet_2_15084429	R×L	R2	20.920
Rtart_7_11790341	R×L	R2	21.768
Rsweet_2_15624043	R×L	R2	24.015
Rsweet_2_16186079	R×L	R2	28.652
Rsweet_2_16875339	R×L	R2	33.467
R1276-211_2_18681519	R×L	R2	43.497
Rsweet_2_18988718	R×L	R2	44.253
Rsweet_2_19364459	R×L	R2	45.089
Rsweet_2_20170303	R×L	R2	47.508
PavLHY	R×L	R2	48.165
Rsweet_2_20925443	R×L	R2	53.410
Rsweet_2_21670225	R×L	R2	59.168
Rsweet_2_21965305	R×L	R2	63.588
Rsweet_2_23507712	R×L	R2	72.344
Rtart_2_23794909	R×L	R2	75.795
Rsweet_2_24536908	R×L	R2	76.645
Rtart_2_26081257	R×L	R2	79.941
PavFAR1	R×L	R2	80.811
R2370-108_2_26346122	R×L	R2	80.811
Rsweet_2_01951353	R×L	L2	0.000
Rsweet_2_03229768	R×L	L2	4.833
Rsweet_2_03396708	R×L	L2	6.418
Rsweet_2_04354053	R×L	L2	8.070
Rsweet_2_05493845	R×L	L2	13.019
Rtart_4_21145128	R×L	L2	16.339
Rsweet_4_20865038	R×L	L2	17.950
Rsweet_2_10930583	R×L	L2	18.834
Rsweet_2_11540955	R×L	L2	20.558
Rsweet_2_12407490	R×L	L2	22.938
Rsweet_2_15040326	R×L	L2	34.263
Rsweet_2_15624043	R×L	L2	36.517
Rsweet_2_16214114	R×L	L2	41.613
Rsweet_2_16550340	R×L	L2	43.260
Rsweet_2_19869360	R×L	L2	48.608
Rsweet_2_20458193	R×L	L2	49.453
Rsweet_2_20618503	R×L	L2	51.916
Rsweet_2_20600176	R×L	L2	51.963
Rsweet_2_21183989	R×L	L2	55.166
Rsweet_2_21503227	R×L	L2	55.966
R1328-366_2_22162942	R×L	L2	60.866
Rsweet_2_24131520	R×L	L2	66.953
Rsweet_3_02449907	R×L	R3	10.198
Rsweet_3_02699030	R×L	R3	12.800
Rsweet_3_03136656	R×L	R3	15.476
Rsweet_3_04301861	R×L	R3	24.642
Rsweet_3_04934519	R×L	R3	29.876
Rsweet_3_06031878	R×L	R3	30.619
Rsweet_3_06477319	R×L	R3	32.266
Rsweet_3_08421943	R×L	R3	35.502
Rsweet_3_09846490	R×L	R3	43.824
Rsweet_3_13466702	R×L	R3	52.387
Rsweet_3_13567593	R×L	R3	54.228
Rsweet_3_15309954	R×L	R3	61.005
PavPHYC	R×L	R3	61.958
Rtart_3_15963845	R×L	R3	65.033
Rsweet_3_17302344	R×L	R3	69.289
Rsweet_3_18003699	R×L	R3	70.966
Rsweet_3_18419753	R×L	R3	71.798
Rsweet_3_18875602	R×L	R3	73.473
Rsweet_3_21653409	R×L	R3	80.924
Rsweet_3_00387414	R×L	L3	0.000
Rsweet_3_00635021	R×L	L3	0.856
PavCOL2	R×L	L3	0.856
Rsweet_3_01544427	R×L	L3	7.858
Rsweet_3_03593732	R×L	L3	15.738
Rsweet_3_04334085	R×L	L3	20.959
Rsweet_3_05440880	R×L	L3	25.753
Rsweet_3_05838096	R×L	L3	26.578
PavFRS8	R×L	L3	26.984
PavFRS6	R×L	L3	26.998
Rsweet_3_09789199	R×L	L3	33.749
Rsweet_3_10022424	R×L	L3	35.400
Rsweet_3_12383977	R×L	L3	36.202
Rsweet_3_13144730	R×L	L3	40.505
Rsweet_3_13290870	R×L	L3	42.507
Rtart_3_13881088	R×L	L3	50.380
Rsweet_3_15682037	R×L	L3	54.994
Rsweet_3_16692901	R×L	L3	57.511
Rsweet_3_18138999	R×L	L3	61.296
Rsweet_3_18512598	R×L	L3	62.838
Rsweet_3_19018695	R×L	L3	64.504
Rsweet_3_19065063	R×L	L3	65.349
Rsweet_3_19297291	R×L	L3	66.589
R1559-306_3_20247750	R×L	L3	70.374
Rsweet_3_21653409	R×L	L3	74.542
R1422-162_4_02841085	R×L	R4	8.706
Rtart_4_03136281	R×L	R4	9.566
Rsweet_4_04353195	R×L	R4	12.598
Rsweet_4_04551204	R×L	R4	13.584
Rsweet_4_05790270	R×L	R4	16.010
PavNUA	R×L	R4	18.481
Rsweet_4_06580288	R×L	R4	20.019
isKS	R×L	R4	20.025
Rsweet_4_07148241	R×L	R4	20.885
isPIE1	R×L	R4	21.411
Rsweet_4_07835311	R×L	R4	22.430
Rsweet_4_08188846	R×L	R4	22.430
isGA2ox	R×L	R4	23.280
PavEMF2	R×L	R4	23.598
PavARP4	R×L	R4	23.598
Rsweet_4_08950735	R×L	R4	24.248
PavDDL	R×L	R4	26.322
Rsweet_4_10071883	R×L	R4	27.638
PavFIE	R×L	R4	29.160
Rsweet_4_12567325	R×L	R4	29.394
R0519-218_4_13606903	R×L	R4	32.904
Rsweet_4_14026352	R×L	R4	36.446
Rsweet_4_14703566	R×L	R4	40.027
Rsweet_4_17222313	R×L	R4	42.702
R1252-088_4_18584595	R×L	R4	45.343
Rsweet_4_19599189	R×L	R4	46.837
Rsweet_4_20094052	R×L	R4	50.559
Rsweet_4_23072893	R×L	R4	51.398
Rsweet_4_23921667	R×L	R4	53.964
Rsweet_4_27578624	R×L	R4	56.494
Rsweet_4_26771048	R×L	R4	58.175
Rsweet_4_25952741	R×L	R4	59.010
Rsweet_4_01193477	R×L	L4	0.000
Rsweet_4_01983101	R×L	L4	4.220
Rsweet_4_02559655	R×L	L4	6.803
Rsweet_4_03459725	R×L	L4	7.661
Rsweet_4_03351621	R×L	L4	8.026
Rtart_4_03565023	R×L	L4	10.191
Rsweet_4_03868462	R×L	L4	11.061
Rsweet_4_09148953	R×L	L4	19.315
PavSUF4	R×L	L4	21.275
Rsweet_4_06269612	R×L	L4	21.275
PavNUA	R×L	L4	21.838
Rsweet_4_05856246	R×L	L4	21.954
Rsweet_4_10230259	R×L	L4	33.363
Rsweet_4_11946432	R×L	L4	35.121
PavDDL	R×L	L4	40.150
R1546-059_4_12987703	R×L	L4	40.887
Rsweet_4_14081510	R×L	L4	45.213
Rsweet_4_14516715	R×L	L4	46.752
Rsweet_4_17040984	R×L	L4	51.139
Rsweet_4_17754159	R×L	L4	52.047
Rsweet_4_18701563	R×L	L4	56.197
Rsweet_4_19411509	R×L	L4	58.771
Rsweet_5_00318184	R×L	R5	0.000
Rsweet_5_03193567	R×L	R5	0.840
Rtart_5_04831572	R×L	R5	3.358
Rsweet_5_04755463	R×L	R5	3.372
Rsweet_5_08194627	R×L	R5	9.377
PavVRN2	R×L	R5	9.378
Rsweet_5_08344028	R×L	R5	12.841
Rsweet_5_08714232	R×L	R5	15.460
Rtart_5_08997900	R×L	R5	17.227
PavDDF1	R×L	R5	18.903
Rsweet_5_10237059	R×L	R5	19.782
R3782-122_5_12355943	R×L	R5	30.344
Rsweet_5_12868715	R×L	R5	32.098
Rsweet_5_13064758	R×L	R5	32.936
PavFL2	R×L	R5	33.159
Rsweet_5_13473331	R×L	R5	34.813
Rtart_5_13552855	R×L	R5	36.309
Rsweet_5_15559243	R×L	R5	46.814
Rsweet_5_16228253	R×L	R5	50.302
Rsweet_5_16741368	R×L	R5	51.172
R3434-131_5_17759765	R×L	R5	55.385
Rsweet_5_17956179	R×L	R5	55.679
R2612-347_5_18375738	R×L	R5	56.103
Rtart_5_02351581	R×L	L5	0.000
R1616-297_5_01709155	R×L	L5	3.425
Rsweet_5_01221714	R×L	L5	5.144
Rsweet_5_01121958	R×L	L5	5.968
Rsweet_5_00934368	R×L	L5	6.826
Rsweet_5_00857660	R×L	L5	7.692
Rsweet_5_00671432	R×L	L5	9.803
R1500-271_5_09393638	R×L	L5	18.522
Rsweet_5_10500237	R×L	L5	25.611
Rsweet_5_12036633	R×L	L5	30.787
Rsweet_5_12348189	R×L	L5	33.342
Rsweet_5_12646495	R×L	L5	35.871
Rsweet_5_12750950	R×L	L5	35.957
R1618-422_5_13093085	R×L	L5	38.450
PavVIM1	R×L	L5	38.991
Rsweet_5_13715106	R×L	L5	42.005
Rsweet_5_15817487	R×L	L5	48.983
Rsweet_5_16375840	R×L	L5	51.627
Rsweet_5_16642695	R×L	L5	52.309
Rtart_5_17743459	R×L	L5	53.334
Rsweet_6_01144673	R×L	R6	0.000
Rsweet_6_00897016	R×L	R6	0.844
PavTUB2	R×L	R6	15.099
R2579-487_6_04620418	R×L	R6	15.655
Rsweet_6_04951880	R×L	R6	20.801
Rtart_6_05137468	R×L	R6	21.664
Rsweet_6_06843830	R×L	R6	28.647
R2092-129_6_07023241	R×L	R6	29.549
Rsweet_6_09098575	R×L	R6	40.582
Rsweet_6_09685584	R×L	R6	42.324
Rsweet_6_10087243	R×L	R6	44.924
Rsweet_6_11210515	R×L	R6	45.793
Rsweet_6_14555604	R×L	R6	51.739
R2633-111_6_14662633	R×L	R6	52.561
Rsweet_4_29560911	R×L	R6	54.556
Rsweet_6_15628669	R×L	R6	55.391
Rsweet_6_16636989	R×L	R6	56.842
Rsweet_6_17629589	R×L	R6	58.590
PavSVP	R×L	R6	60.870
R1983-146_6_19912441	R×L	R6	62.454
Rsweet_6_19982724	R×L	R6	63.302
Rsweet_6_20044969	R×L	R6	64.995
Rsweet_6_20209981	R×L	R6	65.830
Rsweet_6_22296379	R×L	R6	76.232
Rsweet_6_22578566	R×L	R6	78.959
Rsweet_6_22872838	R×L	R6	81.646
Rsweet_6_24478883	R×L	R6	87.682
Rsweet_6_25429330	R×L	R6	93.873
Rsweet_6_25631852	R×L	R6	96.416
Rsweet_6_26417399	R×L	R6	98.674
Rsweet_6_04050337	R×L	L6	0.000
Rsweet_6_01811133	R×L	L6	4.357
Rsweet_6_05978925	R×L	L6	12.363
Rsweet_6_06245490	R×L	L6	15.937
Rsweet_6_07537950	R×L	L6	20.318
Rsweet_6_07838040	R×L	L6	22.057
Rsweet_6_08513688	R×L	L6	24.637
Rsweet_6_08691599	R×L	L6	26.379
Rsweet_6_09923468	R×L	L6	31.576
PavGH17-61	R×L	L6	33.413
Rtart_6_10465107	R×L	L6	35.200
Rsweet_6_10729921	R×L	L6	36.048
Rsweet_6_11615128	R×L	L6	37.768
Rsweet_6_15851017	R×L	L6	45.515
Rsweet_6_16636989	R×L	L6	49.514
Rsweet_6_20786682	R×L	L6	60.933
Rsweet_6_20982940	R×L	L6	62.477
Rtart_6_21758738	R×L	L6	67.127
R1124-244_6_22953307	R×L	L6	74.322
R3729-417_7_04467254	R×L	R7	0.000
Rsweet_7_01275199	R×L	R7	1.591
Rsweet_7_07762587	R×L	R7	4.945
Rsweet_7_09026518	R×L	R7	6.621
Rsweet_7_10744739	R×L	R7	9.160
Rsweet_7_12357086	R×L	R7	10.012
Rsweet_7_12781131	R×L	R7	14.760
Rsweet_7_12914494	R×L	R7	15.538
Rtart_7_13611374	R×L	R7	19.604
Rtart_7_14527951	R×L	R7	24.804
R1089-100_7_15241465	R×L	R7	28.815
PavCLF	R×L	R7	30.041
Rsweet_7_16043548	R×L	R7	31.041
Rsweet_7_16709587	R×L	R7	34.642
R1107-107_7_19283645	R×L	R7	47.604
Rsweet_7_19919742	R×L	R7	52.875
PavMBF1C	R×L	R7	56.501
Rsweet_7_20894129	R×L	R7	57.136
Rsweet_7_21172879	R×L	R7	58.797
Rsweet_7_21237198	R×L	R7	59.629
Rsweet_7_21282777	R×L	R7	60.454
PavGH17	R×L	R7	61.178
Rsweet_7_04261930	R×L	L7	0.000
Rsweet_7_02481336	R×L	L7	1.746
Rsweet_7_01392399	R×L	L7	3.950
Rsweet_7_00926005	R×L	L7	5.049
Rsweet_7_07884834	R×L	L7	11.544
Rsweet_7_12113373	R×L	L7	18.543
Rsweet_7_13206564	R×L	L7	21.332
Rsweet_7_14253560	R×L	L7	31.798
Rtart_7_14527951	R×L	L7	37.095
R1400-158_7_15629934	R×L	L7	39.561
PavCLF	R×L	L7	40.851
R1148-321_7_16283834	R×L	L7	43.080
Rsweet_7_16660251	R×L	L7	44.644
Rsweet_7_17033564	R×L	L7	46.327
Rsweet_7_17591054	R×L	L7	47.214
R1396-262_7_17855163	R×L	L7	49.212
PavELF8	R×L	L7	58.361
R1107-107_7_19283645	R×L	L7	60.536
Rtart_7_19981542	R×L	L7	62.929
R0921-061_7_20819981	R×L	L7	66.370
Rsweet_7_20835592	R×L	L7	66.417
Rsweet_7_20941604	R×L	L7	68.082
Rtart_7_21750477	R×L	L7	72.154
Rsweet_8_00377422	R×L	R8	0.000
Rsweet_8_01669522	R×L	R8	1.415
Rsweet_8_04612786	R×L	R8	3.905
Rsweet_8_06563189	R×L	R8	8.161
Rsweet_8_07919697	R×L	R8	11.582
Rsweet_8_10189188	R×L	R8	12.470
Rsweet_8_12099223	R×L	R8	20.517
Rtart_8_12123402	R×L	R8	21.413
Rsweet_8_12239408	R×L	R8	22.266
Rsweet_8_12400779	R×L	R8	23.136
Rsweet_8_13444585	R×L	R8	27.393
Rsweet_8_13141160	R×L	R8	27.407
PavCBP	R×L	R8	28.267
Rtart_8_14014394	R×L	R8	28.783
Rsweet_8_14403194	R×L	R8	30.839
Rsweet_8_14888590	R×L	R8	32.734
Rsweet_8_14923589	R×L	R8	33.455
Rsweet_8_15026598	R×L	R8	36.860
Rsweet_8_15356932	R×L	R8	37.678
Rsweet_8_15941908	R×L	R8	38.530
Rsweet_8_16188580	R×L	R8	39.169
Rsweet_8_16342381	R×L	R8	40.835
Rtart_8_17114381	R×L	R8	43.108
Rsweet_3_01008652	R×L	R8	44.073
Rsweet_8_19472183	R×L	R8	47.526
R1537-126_8_19873713	R×L	R8	48.383
Rsweet_8_20711066	R×L	R8	51.846
Rsweet_8_21329506	R×L	R8	52.716
PavSWN	R×L	R8	54.627
Rtart_8_21742581	R×L	R8	55.469
Rsweet_8_00079992	R×L	L8	0.000
Rsweet_8_00344595	R×L	L8	2.571
Rsweet_8_00821466	R×L	L8	3.419
R1919-113_8_01569566	R×L	L8	6.837
Rtart_8_01972823	R×L	L8	9.394
Rsweet_8_02016410	R×L	L8	10.251
Rtart_8_02372321	R×L	L8	13.707
PavGI	R×L	L8	20.653
Rsweet_8_03993707	R×L	L8	20.653
Rsweet_8_04898250	R×L	L8	22.358
Rsweet_8_06011965	R×L	L8	23.215
Rsweet_8_08150867	R×L	L8	24.929
Rtart_8_07677866	R×L	L8	28.351
PavSAR3	R×L	L8	29.215
Rsweet_8_10229141	R×L	L8	29.215
R1154-267_8_12227080	R×L	L8	38.038
Rtart_8_13901359	R×L	L8	41.346
Rsweet_8_13876562	R×L	L8	41.452
Rsweet_8_14357714	R×L	L8	44.037
Rsweet_8_14841426	R×L	L8	48.490
Rsweet_8_14888590	R×L	L8	52.246
R3732-078_8_16350869	R×L	L8	56.962
Rsweet_8_16926196	R×L	L8	61.154
Rsweet_8_17492237	R×L	L8	63.732
Rtart_8_17636668	R×L	L8	64.577
Rsweet_8_18157624	R×L	L8	69.661
Rsweet_8_18215533	R×L	L8	72.236
Rsweet_2_12857631	R×L	L8	72.278
isFRS5	R×L	L1	13.856
isFCA	R×L	L1	15.956
isESD4	R×L	L1	20.455
isCBPf	R×L	L1	48.125
isOTS1	R×L	L1	54.151
isFKF1	R×L	L1	83.829
isLDL1	R×L	L1	91.302
isGCR1	R×L	L1	103.681
isELF3	R×L	L1	105.237
isDAM6	R×L	L1	126.816
isDAM5	R×L	L1	126.828
isFRS5	R×G	R1	16.065
isFCA	R×G	R1	18.844
isESD4	R×G	R1	24.155
isCBPf	R×G	R1	47.586
isOTS1	R×G	R1	52.624
isFKF1	R×G	R1	64.435
isLDL1	R×G	R1	70.651
isGCR1	R×G	R1	81.020
isELF3	R×G	R1	84.140
isDAM6	R×G	R1	104.460
isDAM5	R×G	R1	104.468
isFRS5	R×G	G1	16.734
isFCA	R×G	G1	23.747
isESD4	R×G	G1	32.786
isCBPf	R×G	G1	60.314
isOTS1	R×G	G1	67.945
isFKF1	R×G	G1	79.269
isLDL1	R×G	G1	82.382
isGCR1	R×G	G1	95.655
isELF3	R×G	G1	98.344
isDAM6	R×G	G1	126.222
isDAM5	R×G	G1	126.247
isLHP1	R×L	L2	28.445
isMSI1	R×L	L2	30.339
isSOC1	R×L	L2	42.210
isCRP	R×L	L2	45.927
isSPA1	R×L	L2	47.328
isPRR9	R×L	L2	48.884
isFLD	R×L	L2	50.691
isLHP1	R×G	R2	14.592
isMSI1	R×G	R2	15.621
isSOC1	R×G	R2	31.787
isCRP	R×G	R2	36.848
isSPA1	R×G	R2	38.813
isPRR9	R×G	R2	44.410
isFLD	R×G	R2	47.258
isLHP1	R×G	G2	37.971
isMSI1	R×G	G2	39.066
isSOC1	R×G	G2	46.735
isCRP	R×G	G2	49.135
isSPA1	R×G	G2	51.140
isPRR9	R×G	G2	58.698
isFLD	R×G	G2	60.749
isELF7	R×G	G3	15.815
isMBF1A	R×G	G3	42.931
isSDG2	R×G	G3	70.903
isCAC	R×G	G3	77.294
isCBPd	R×G	G3	82.342
isKS	R×L	R4	20.025
isKSb	R×L	R4	20.108
isKSc	R×L	R4	20.213
isPIE1	R×L	R4	21.411
isGA2ox	R×L	R4	23.280
isLDL2	R×L	R4	27.158
isGH17-39	R×L	R4	47.987
isABH1	R×L	R4	50.559
isKS	R×G	R4	17.000
isKSb	R×G	R4	17.000
isKSc	R×G	R4	17.000
isPIE1	R×G	R4	17.895
isGA2ox	R×G	R4	21.818
isLDL2	R×G	R4	32.455
isGH17-39	R×G	R4	48.891
isABH1	R×G	R4	50.045
isCOP1	R×L	R5	0.840
isSOC1	R×L	R5	18.588
isGH17-65	R×L	R5	31.679
isREF6	R×L	R5	39.109
isCBPe	R×L	R5	44.143
isBRI1	R×G	R6	42.392
isPRR7	R×G	R6	58.762
isFT	R×G	R6	77.968
isBRI1	R×G	G6	45.397
isPRR7	R×G	G6	69.968
isFT	R×G	G6	84.310
isGH17-101	R×G	R7	5.064
isVIL1	R×G	R7	56.238
isSDG26	R×L	R8	3.905
isVRN1	R×L	R8	27.237
isFIO1	R×L	R8	40.008
isSDG26	R×G	G8	15.824
isVRN1	R×G	G8	40.623
isFIO1	R×G	G8	52.518
