# Supplementary material for: Mapping of Candidate Genes Involved in Bud Dormancy and Flowering Time in Sweet Cherry (Prunus avium)
Source: PLoS One. 2015 Nov 20;10(11):e0143250. doi: 10.1371/journal.pone.0143250 (PMC4654497; doi:10.1371/journal.pone.0143250)
Supplement: S5 Table — The physical positions of the confidence interval of the QTLs are referred according to the Peach genome v2.0.a1 based on the physical position of the closest SNP markers. (XLSX) [file pone.0143250.s009.xlsx]

## Sheet: Table 4
S5 Table Candidate genes located in QTLs for flowering date detected in 'Regina' ×'Lapins' (R×L) and 'Regina' ×'Garnet' (R×G) progenies and in QTLs for chilling and heat requirements detected in R×G. The LOD (logarithm of the odds ratio) and EV (variation explained by the QTL in percentage of the total variation explained) for each QTL were calculated using the multi-environment option (for multi…
QTLs1				LOD	EV (%)	Position (cM)	CI (cM)	Physical position predicted (bp)	Candidate genes
LG	Trait	Progeny	Parent
1	Flowering date	R×L	Lapins'	17.1	8.0	146.9	[144.2;149.6]	42 760 822 - 46 264 414	PavHYL1, isDAM5, isDAM6
		R×G	Regina'	9.9	4.0	19.5	[ 0.0;50.6]	0 - 22 317 924	PavGH17-44, isFRS5, isSDG26, isFCA, isESD4
			Garnet'	14.2	7.5	111.2	[ 96.2;126.3]	33 503 424 - 40 047 254	isGCR1, isELF3
	Chilling requirements	R×G	Regina'	8.5	7.4	35.4	[ 0.0;74.6]	0 - 32 424 741	PavGH17-44, isFRS5, isSDG26, isFCA, isESD4, isCBPf, isOTS1, isFKF1
			Garnet'	7.9	9.7	39.4	[ 0.0;104.8]	0 -34 552 043	PavFRI, PavMMP, PavFYPP3, isFRS5, isSDG26, isFCA, isESD4, isCBPf, isOTS1, isFKF1, isLDL1
	Heat requirements	R×G	Regina'	6.0	6.4	61.9	[28.3;95.5]	10 237 482 - 36 959 442	PavFYPP3, isESD4, isCBPf, isOTS1, isFKF1, isLDL1, isGCR1, isELF3
			Garnet'	5.9	5.3	75.7	[ 0.0;151.2]	0 - 47 345 213	PavFRI, PavMMP, PavFYPP3, isFRS5, isSDG26, isFCA, isESD4, isCBPf, isOTS1, isFKF1, isLDL1, isGCR1, isELF3, isDAM5, isDAM6
2	Flowering date	R×L	Lapins'	8.0	3.3	65.5	[45.4;70.3]	20 888 377 - 27 784 943	isCRP, isSPA1, isPRR9, isFLD
		R×G	Regina'	7.4	2.9	29.5	[16.9;42.2]	16 499 853 - 22 304 756	isMSI1, isSOC1, isCRP
			Garnet'	10.5	5.4	14.2	[ 1.0;27.4]	2 120 770 - 10 165 438	-
	Chilling requirements	R×G	Regina'	7.6	6.5	52.9	[27.3;76.7]	19 210 176 - 29 078 989	PavLHY, isSOC1, isCRP, isSPA1, isPRR9, isFLD
3	Flowering date	R×G	Garnet'	7.4	4.1	88.0	[31.3;100.3]	5 960 924 - 26 820 845	PavFRS6, PavFRS8, isMBF1A, isSDG2, isCAC, isCBPd
	Heat requirements	R×G	Garnet'	8.3	7.9	98.9	[89.1;100.3]	24 725 570 - 26 820 845	isCBPd
4	Flowering date	R×L	Regina'	47.0	21.2	29.6	[27.9;31.2]	7 903 314 - 9 416 908	PavEMF2, PavARP4, isGA2ox
		R×G	Regina'	76.1	36.3	20.4	[18.4;22.5]	6 883 997 - 8 140 382	isKS, isKSb, isKSc, isPIE1
	Chilling requirements	R×G	Regina'	20.8	17.5	21.0	[18.9;23.1]	7 075 414 - 8 272 482	isKSb, isKSc, isPIE1
	Heat requirements	R×G	Regina'	10.7	10.9	19.0	[11.0;27.1]	4 626 488 - 9 345 330	PavNUA, PavEMF2, PavARP4, isKS, isKSb, isKSc, isPIE1, isGA2ox
5	Flowering date	R×L	Regina'	11.3	4.4	5.2	[0.0;36.5]	0 - 13 684 587	PavVRN2, PavDDF1, PavFL2, isCOP1, isGH17-33/65
6	Flowering date	R×G	Regina'	11.8	4.1	69.1	[49.1;81.7]	19 139 554 - 30 628 368	PavSVP, isPRR7, isFT
			Garnet'	20.5	12.1	23.8	[19.2;28.4]	4 086 608 - 6 095 845	-
	Chilling requirements	R×G	Regina'	7.6	6.0	80.4	[66.1;81.7]	23 536 732 - 30 628 368	isPRR7, isFT
	Heat requirements	R×G	Garnet'	11.0	10.9	24.5	[16.9;32.0]	3 549 270 - 7 293 020	-
7	Flowering date	R×G	Regina'	13.5	4.7	51.0	[19.7;57.6]	13 419 399 - 21 036 144	PavCLF, PavGH17, PavMBF1C, isVIL1
	Chilling requirements	R×G	Regina'	7.3	5.8	50.8	[30.9;57.6]	15 385 193 - 21 036 144	PavGH17, PavMBF1C, isVIL1
8	Flowering date	R×L	Regina'	9.3	4.0	45.4	[30.9;55.0]	15 440 792 - 22 538 385	PavSWN, isFIO1
		R×G	Garnet'	6.9	3.4	53.8	[10.8;72.1]	2 356 454 - 18 947 522	PavGI, PavSAR3, isVRN1, isFIO1
	Heat requirements	R×G	Garnet'	7.0	6.3	55.0	[17.1;72.1]	4 353 742 - 18 947 522	PavSAR3, isVRN1, isFIO1
1. Castède S, Campoy JA, Quero-García J, Le Dantec L, Lafargue M, et al. (2014) Genetic determinism of phenological traits highly affected by climate change in Prunus avium: flowering date dissected into chilling and heat requirements. New Phytol 202: 703-715.
LG, linkage group;CI, confidence interval
