# Supplementary material for: Mapping of Candidate Genes Involved in Bud Dormancy and Flowering Time in Sweet Cherry (Prunus avium)
Source: PLoS One. 2015 Nov 20;10(11):e0143250. doi: 10.1371/journal.pone.0143250 (PMC4654497; doi:10.1371/journal.pone.0143250)
Supplement: S6 Table — (A) Candidate genes used to characterize the haplotypes. (B) Mean value of each trait for the two haplotypes in both mapping progenies. Number of observations is indicated in parenthesis. Significant differences between means (P>0,05) are indicated by a star. (C) Effect of the candidate gene allele on the traits. (XLSX) [file pone.0143250.s010.xlsx]

## Sheet: Table
S6 Table. Haplotype analysis of candidate genes spanning in the QTLs on linkage group 4. (a) Candidate genes used to characterize the haplotypes. (b) Mean value of each trait for the two haplotypes in both mapping progenies. Values for chilling requirements are in chill portions, heat requirements are in growing degree hours and flowering date is referred to the day of the year. Number of observa…
A
Mapping progeny	Candidate gene	Position (cM)	Haplotype1
			1	2
R×G	PavNUA	16.0	T	C
	PavEMF2	23.7	G	T
	PavARP4	24.0	T	C
R×L	PavEMF2	23.6	G	T
	PavARP4	23.6	T	C
11: 'Regina' haplotype; 2: 'Lapins' and 'Garnet' haplotype
B
Mapping progeny	Trait	Year	Mean trait value
			Haplotype 1	Haplotype 2
R×G	Chill requirements	2010	78,01* (45)	72,86* (49)
		2011	72,13* (45)	67,96* (49)
		2012	61,36* (45)	56,04* (49)
	Heat requirements	2010	6917,51* (43)	6787,27* (49)
		2011	7209,02* (43)	6712,29* (49)
		2012	6921,49 (43)	6859,55 (49)
	Flowering date	2008	94,93* (41)	90,67* (48)
		2009	95,93* (45)	91,18* (49)
		2010	102,40* (45)	100,37* (49)
		2011	92,22* (45)	89,31* (49)
		2012	96,13* (45)	93,98* (49)
R×L	Flowering date	2006	98,00* (54)	95,89* (55)
		2008	96,13* (60)	93,00* (56)
		2009	100,16* (61)	97,09* (57)
		2010	103,31* (61)	101,58* (57)
		2011	93,21* (61)	91,77* (57)
		2012	97,08* (61)	95,14* (57)
C
Mapping progeny	Trait	Candidate gene	Mean trait value
R×G					Haplotype 1	Haplotype 2	Haplotype 1	Haplotype 2	Haplotype 1	Haplotype 2	Haplotype 1	Haplotype 2	Haplotype 1	Haplotype 2
					2008		2009		2010		2011		2012
	Chill requirements	PavNUA							77,57* (55)	73,13* (58)	71,74* (54)	67,79* (58)	60,91* (54)	56,28* (58)
		PavEMF2							77,58* (49)	72,91* (53)	71,50* (49)	68,06* (52)	61,04* (49)	56,16* (52)
		PavARP4							77,39* (53)	72,96* (55)	71,23* (53)	68,00* (54)	60,72* (53)	56,14* (54)
	Heat requirements	PavNUA							6908,62* (55)	6787,31* (58)	7183,15* (54)	6735,83* (58)	6870,15 (54)	6826,19 (58)
		PavEMF2							6914,55* (49)	6794,53* (53)	7205,39* (49)	6715,96* (52)	6921,37 (49)	6830,10 (52)
		PavARP4							6909,43* (53)	6789,91* (55)	7171,85* (53)	6707,39* (54)	6921,02 (53)	6814,98 (54)
	Flowering date	PavNUA			94,61* (51)	90,72* (57)	95,51* (55)	91,31* (58)	102,20* (55)	100,38* (58)	92,00* (55)	89,36* (58)	95,95* (55)	94,02* (58)
		PavEMF2			94,27* (45)	90,63* (52)	95,51* (49)	91,21* (53)	102,24* (49)	100,38* (53)	91,98* (49)	89,42* (53)	95,96* (49)	93,98* (53)
		PavARP4			94,24* (49)	90,65* (54)	95,43* (53)	91,22* (55)	102,17* (53)	100,36* (55)	91,81* (53)	89,36* (55)	95,92* (53)	93,95* (55)
R×L			Haplotype 1	Haplotype 2	Haplotype 1	Haplotype 2	Haplotype 1	Haplotype 2	Haplotype 1	Haplotype 2	Haplotype 1	Haplotype 2	Haplotype 1	Haplotype 2
			2006		2008		2009		2010		2011		2012
	Flowering date	PavEMF2	98,00* (54)	95,89* (55)	96,13* (60)	93,00* (56)	100,16* (61)	97,09* (57)	103,31* (61)	101,58* (57)	93,21* (61)	91,77* (57)	97,08* (61)	95,14* (57)
		PavARP4	98,00* (54)	95,89* (55)	96,13* (60)	93,00* (56)	100,16* (61)	97,09* (57)	103,31* (61)	101,58* (57)	93,21* (61)	91,77* (57)	97,08* (61)	95,14* (57)
